# Supplementary material for: Poly[[tri-μ3-hydroxido-tris­(μ4-pyridine-2,5-dicarboxyl­ato)trineodymium(III)] monohydrate]
Source: Acta Crystallogr Sect E Struct Rep Online. 2012 Apr 4;68(Pt 5):m541–2. doi: 10.1107/S160053681201286X (PMC3344300; doi:10.1107/S160053681201286X)
Supplement: Supplementary file 1 [file e-68-0m541-sup1.cif]

##############################################################################
#                                                                            #
# This CIF contains the data in a paper accepted for publication in          #
# Acta Crystallographica Section E. It conforms to the requirements of       #
# Notes for Authors for Acta Crystallographica Section E, and has been       #
# peer reviewed under the auspices of the IUCr Commission on Journals.       #
#                                                                            #
# Full details of the Crystallographic Information File format               #
# are given in the paper "The Crystallographic Information File (CIF):       #
# a New Standard Archive File for Crystallography" by S. R. Hall, F. H.      #
# Allen and I. D. Brown [Acta Cryst. (1991), A47, 655-685].                  #
#                                                                            #
# The current version of the core CIF dictionary is obtainable from          #
# ftp://ftp.iucr.org/pub/cif_core.dic.                                       #
#                                                                            #
# Software is freely available for graphical display of the structure(s)     #
# in this CIF. For information consult the CIF software page                 #
# http://www.iucr.org/resources/cif/software.                                #
#                                                                            #
# This file may be used for bona fide research purposes within the           #
# scientific community so long as proper attribution is given to the journal # 
# article from which it was obtained.                                        #
#                                                                            #
##############################################################################
data_global
_audit_creation_method     SHELXL-97
_journal_date_recd_electronic     2012-01-01
_journal_date_accepted     2012-03-24
_journal_name_full     'Acta Crystallographica, Section E'
_journal_year     2012
_journal_volume     68
_journal_issue      5
_journal_page_first     em541
_journal_page_last     em542
_journal_paper_category     QM
_journal_paper_doi     10.1107/S160053681201286X
_journal_coeditor_code     QK2031
_publ_contact_author_name     'Chun-Bo Liu'
_publ_contact_author_address
;
School of Chemistry and Chemical Engineering, Jiangsu University,
Zhenjiang 212013, People's Republic of China
;
_publ_contact_author_email     guangbocheujs@yahoo.com.cn
_publ_contact_author_fax     ?
_publ_contact_author_phone     ?
_publ_section_title
;\
Poly[[tri-\m~3~-hydroxido-tris(\m~4~-pyridine-2,5-dicarboxylato)\
trineodymium(III)] monohydrate]
;
loop_
    _publ_author_name
    _publ_author_address
    'Qing Zhang'
;
School of Chemistry and Chemical Engineering, Jiangsu University,
Zhenjiang 212013, People's Republic of China
;
    'Xing Wang'
;
School of Chemistry and Chemical Engineering, Jiangsu University,
Zhenjiang 212013, People's Republic of China
;
    'Shen-Tang Wang'
;
School of Chemistry and Chemical Engineering, Jiangsu University,
Zhenjiang 212013, People's Republic of China
;
    'Chun-Bo Liu'
;
School of Chemistry and Chemical Engineering, Jiangsu University,
Zhenjiang 212013, People's Republic of China
;
    'Guang-Bo Che'
;
School of Chemistry and Chemical Engineering, Jiangsu University,
Zhenjiang 212013, People's Republic of China
;
data_I
_audit_creation_method     SHELXL-97
_chemical_name_systematic
;
Poly[[tri-\m~3~-hydroxido-tris(\m~4~-pyridine-2,5-
dicarboxylato)trineodymium(III)] monohydrate]
;
_chemical_name_common     ?
_chemical_formula_moiety     'C21 H12 N3 Nd3 O15, H2 O1'
_chemical_formula_sum     'C21 H14 N3 Nd3 O16'
_chemical_formula_iupac     '[Nd3 (C7 H3 N O4)3 (O H)3], H2 O'
_chemical_formula_weight     997.07
_chemical_melting_point     ?
_symmetry_cell_setting     hexagonal
_symmetry_space_group_name_H-M     'R -3'
_symmetry_space_group_name_Hall     '-R 3'
loop_
    _symmetry_equiv_pos_as_xyz
    'x, y, z'
    '-y, x-y, z'
    '-x+y, -x, z'
    'x+2/3, y+1/3, z+1/3'
    '-y+2/3, x-y+1/3, z+1/3'
    '-x+y+2/3, -x+1/3, z+1/3'
    'x+1/3, y+2/3, z+2/3'
    '-y+1/3, x-y+2/3, z+2/3'
    '-x+y+1/3, -x+2/3, z+2/3'
    '-x, -y, -z'
    'y, -x+y, -z'
    'x-y, x, -z'
    '-x+2/3, -y+1/3, -z+1/3'
    'y+2/3, -x+y+1/3, -z+1/3'
    'x-y+2/3, x+1/3, -z+1/3'
    '-x+1/3, -y+2/3, -z+2/3'
    'y+1/3, -x+y+2/3, -z+2/3'
    'x-y+1/3, x+2/3, -z+2/3'
_cell_length_a     23.081(3)
_cell_length_b     23.081(3)
_cell_length_c     8.9690(18)
_cell_angle_alpha     90.00
_cell_angle_beta     90.00
_cell_angle_gamma     120.00
_cell_volume     4138.0(12)
_cell_formula_units_Z     6
_cell_measurement_reflns_used     3338
_cell_measurement_theta_min     3.0517
_cell_measurement_theta_max     29.0051
_cell_measurement_temperature     297(2)
_exptl_crystal_description     'Prism'
_exptl_crystal_colour     'Pink'
_exptl_crystal_size_max     0.1600
_exptl_crystal_size_mid     0.1500
_exptl_crystal_size_min     0.1100
_exptl_crystal_density_diffrn     2.401
_exptl_crystal_density_meas     ?
_exptl_crystal_density_method     'not measured'
_exptl_crystal_F_000     2814
_exptl_absorpt_coefficient_mu     5.645
_exptl_absorpt_correction_type     multi-scan
_exptl_absorpt_process_details     '(SADABS; Bruker, 2002)'
_exptl_absorpt_correction_T_min     0.421
_exptl_absorpt_correction_T_max     0.538
_exptl_special_details     ?
_diffrn_ambient_temperature     297(2)
_diffrn_radiation_type     MoK\a
_diffrn_radiation_wavelength     0.71073
_diffrn_radiation_source     'fine-focus sealed tube'
_diffrn_radiation_monochromator     graphite
_diffrn_measurement_device_type     'Bruker SMART CCD area-detector'
_diffrn_measurement_method     '\w scans'
_diffrn_detector_area_resol_mean     ?
_diffrn_reflns_number     3454
_diffrn_reflns_av_R_equivalents     0.0181
_diffrn_reflns_av_sigmaI/netI     0.0276
_diffrn_reflns_theta_min     3.05
_diffrn_reflns_theta_max     25.33
_diffrn_reflns_theta_full     25.33
_diffrn_measured_fraction_theta_max     0.991
_diffrn_measured_fraction_theta_full     0.991
_diffrn_reflns_limit_h_min     -17
_diffrn_reflns_limit_h_max     26
_diffrn_reflns_limit_k_min     -27
_diffrn_reflns_limit_k_max     23
_diffrn_reflns_limit_l_min     -10
_diffrn_reflns_limit_l_max     7
_diffrn_standards_number     0
_diffrn_standards_interval_count     0
_diffrn_standards_interval_time     0
_diffrn_standards_decay_%     0
_refine_special_details
;
 Refinement of F^2^ against ALL reflections.  The weighted R-factor wR and
 goodness of fit S are based on F^2^, conventional R-factors R are based
 on F, with F set to zero for negative F^2^. The threshold expression of
 F^2^ > 2sigma(F^2^) is used only for calculating R-factors(gt) etc. and is
 not relevant to the choice of reflections for refinement.  R-factors based
 on F^2^ are statistically about twice as large as those based on F, and R-
 factors based on ALL data will be even larger.
;
_reflns_number_total     1679
_reflns_number_gt     1558
_reflns_threshold_expression     I>2sigma(I)
_refine_ls_structure_factor_coef     Fsqd
_refine_ls_matrix_type     full
_refine_ls_R_factor_all     0.0216
_refine_ls_R_factor_gt     0.0188
_refine_ls_wR_factor_gt     0.0419
_refine_ls_wR_factor_ref     0.0425
_refine_ls_goodness_of_fit_ref     1.104
_refine_ls_restrained_S_all     1.104
_refine_ls_number_reflns     1679
_refine_ls_number_parameters     133
_refine_ls_number_restraints     0
_refine_ls_hydrogen_treatment     mixed
_refine_ls_weighting_scheme     calc
_refine_ls_weighting_details
         'calc w=1/[\s^2^(Fo^2^)+(0.0210P)^2^+0.0000P] where P=(Fo^2^+2Fc^2^)/3'
_atom_sites_solution_hydrogens     geom
_atom_sites_solution_primary     direct
_atom_sites_solution_secondary     difmap
_refine_ls_shift/su_max     0.001
_refine_ls_shift/su_mean     0.000
_refine_diff_density_max     0.770
_refine_diff_density_min     -0.654
_refine_ls_extinction_method     none
_refine_ls_extinction_coef     ?
loop_
    _atom_type_symbol
    _atom_type_description
    _atom_type_scat_dispersion_real
    _atom_type_scat_dispersion_imag
    _atom_type_scat_source
    'C' 'C' 0.0033 0.0016
                         'International Tables Vol C Tables 4.2.6.8 and 6.1.1.4'
    'H' 'H' 0.0000 0.0000
                         'International Tables Vol C Tables 4.2.6.8 and 6.1.1.4'
    'N' 'N' 0.0061 0.0033
                         'International Tables Vol C Tables 4.2.6.8 and 6.1.1.4'
    'O' 'O' 0.0106 0.0060
                         'International Tables Vol C Tables 4.2.6.8 and 6.1.1.4'
    'Nd' 'Nd' -0.1943 3.0179
                         'International Tables Vol C Tables 4.2.6.8 and 6.1.1.4'
_computing_data_collection     'SMART (Bruker, 2002)'
_computing_cell_refinement     'SAINT (Bruker, 2002)'
_computing_data_reduction     'SAINT (Bruker, 2002)'
_computing_structure_solution     'SHELXS97 (Sheldrick, 2008)'
_computing_structure_refinement     'SHELXL97 (Sheldrick, 2008)'
_computing_molecular_graphics     'SHELXTL (Sheldrick, 2008)'
_computing_publication_material     'SHELXTL (Sheldrick, 2008)'
loop_
    _atom_site_type_symbol
    _atom_site_label
    _atom_site_fract_x
    _atom_site_fract_y
    _atom_site_fract_z
    _atom_site_U_iso_or_equiv
    _atom_site_adp_type
    _atom_site_calc_flag
    _atom_site_refinement_flags
    _atom_site_occupancy
    _atom_site_symmetry_multiplicity
    _atom_site_disorder_assembly
    _atom_site_disorder_group
    Nd Nd1 0.041666(9) 0.128240(9) 0.329953(18) 0.00891(7) Uani d . 1 1 . .
    C C1 0.03699(16) 0.21892(16) 0.0150(4) 0.0131(7) Uani d . 1 1 . .
    C C2 0.0445(2) 0.26676(18) -0.0868(4) 0.0253(9) Uani d . 1 1 . .
    H H2 0.0244 0.2544 -0.1801 0.030 Uiso calc R 1 1 . .
    C C3 0.0822(2) 0.33329(18) -0.0484(4) 0.0290(10) Uani d . 1 1 . .
    H H3 0.0873 0.3664 -0.1150 0.035 Uiso calc R 1 1 . .
    C C4 0.11239(17) 0.35025(16) 0.0903(4) 0.0157(7) Uani d . 1 1 . .
    C C5 0.10166(17) 0.29858(16) 0.1863(4) 0.0137(7) Uani d . 1 1 . .
    H H5 0.1211 0.3095 0.2804 0.016 Uiso calc R 1 1 . .
    C C6 -0.00545(16) 0.14569(16) -0.0166(4) 0.0121(7) Uani d . 1 1 . .
    C C7 0.15650(17) 0.42256(17) 0.1364(4) 0.0150(8) Uani d . 1 1 . .
    N N1 0.06494(13) 0.23415(13) 0.1504(3) 0.0113(6) Uani d . 1 1 . .
    O O1 0.19772(12) 0.43481(11) 0.2386(3) 0.0186(6) Uani d . 1 1 . .
    O O2 0.14805(13) 0.46471(12) 0.0684(3) 0.0261(6) Uani d . 1 1 . .
    O O3 -0.02355(11) 0.12927(11) -0.1493(2) 0.0147(5) Uani d . 1 1 . .
    O O4 -0.02057(12) 0.10561(11) 0.0918(3) 0.0167(5) Uani d . 1 1 . .
    O O1w 0.0000 0.0000 0.1697(6) 0.0634(18) Uani d S 1 3 . .
    O O5 0.03467(11) 0.10550(12) 0.6017(3) 0.0118(5) Uani d . 1 1 . .
    H H1 0.0397(19) 0.1334(18) 0.650(5) 0.018 Uiso d . 1 1 . .
loop_
    _atom_site_aniso_label
    _atom_site_aniso_U_11
    _atom_site_aniso_U_22
    _atom_site_aniso_U_33
    _atom_site_aniso_U_12
    _atom_site_aniso_U_13
    _atom_site_aniso_U_23
    Nd1 0.00801(11) 0.01015(11) 0.00950(11) 0.00524(8) 0.00187(7) 0.00291(7)
    C1 0.0133(17) 0.0111(17) 0.0147(17) 0.0060(15) -0.0010(14) -0.0013(14)
    C2 0.037(2) 0.019(2) 0.0163(18) 0.0109(18) -0.0151(17) -0.0036(17)
    C3 0.043(3) 0.0125(19) 0.024(2) 0.0085(19) -0.0149(19) 0.0048(16)
    C4 0.0184(19) 0.0104(17) 0.0162(18) 0.0057(15) -0.0035(15) -0.0027(15)
    C5 0.0146(17) 0.0117(17) 0.0134(17) 0.0056(15) -0.0029(14) -0.0012(14)
    C6 0.0075(16) 0.0135(17) 0.0136(17) 0.0039(14) 0.0005(14) -0.0043(14)
    C7 0.0141(17) 0.0104(17) 0.0154(18) 0.0023(15) 0.0022(15) 0.0008(15)
    N1 0.0113(14) 0.0098(14) 0.0115(14) 0.0044(12) -0.0018(12) -0.0018(11)
    O1 0.0217(14) 0.0120(12) 0.0182(13) 0.0055(11) -0.0091(11) -0.0003(10)
    O2 0.0294(15) 0.0104(13) 0.0324(15) 0.0054(12) -0.0165(13) 0.0040(12)
    O3 0.0144(12) 0.0151(13) 0.0132(12) 0.0063(10) -0.0013(10) -0.0043(10)
    O4 0.0180(13) 0.0114(12) 0.0120(12) 0.0008(11) 0.0006(10) -0.0003(10)
    O1w 0.085(3) 0.085(3) 0.020(3) 0.0425(15) 0.000 0.000
    O5 0.0129(12) 0.0141(12) 0.0106(12) 0.0085(11) -0.0015(10) -0.0039(10)
_geom_special_details
;
 All esds (except the esd in the dihedral angle between two l.s. planes)
 are estimated using the full covariance matrix.  The cell esds are taken
 into account individually in the estimation of esds in distances, angles
 and torsion angles; correlations between esds in cell parameters are only
 used when they are defined by crystal symmetry.  An approximate (isotropic)
 treatment of cell esds is used for estimating esds involving l.s. planes.
;
loop_
    _geom_bond_atom_site_label_1
    _geom_bond_atom_site_label_2
    _geom_bond_site_symmetry_2
    _geom_bond_distance
    _geom_bond_publ_flag
    Nd1 O2 6_455 2.395(2) yes
    Nd1 O3 11 2.426(2) yes
    Nd1 O1 16 2.452(2) yes
    Nd1 O4 . 2.480(2) yes
    Nd1 O5 . 2.482(2) yes
    Nd1 O5 12_556 2.485(2) yes
    Nd1 O5 11_556 2.501(2) yes
    Nd1 N1 . 2.747(3) yes
    C1 N1 . 1.337(4) ?
    C1 C2 . 1.375(5) ?
    C1 C6 . 1.497(4) ?
    C2 C3 . 1.377(5) ?
    C2 H2 . 0.9300 ?
    C3 C4 . 1.384(5) ?
    C3 H3 . 0.9300 ?
    C4 C5 . 1.389(5) ?
    C4 C7 . 1.515(5) ?
    C5 N1 . 1.331(4) ?
    C5 H5 . 0.9300 ?
    C6 O3 . 1.256(4) ?
    C6 O4 . 1.264(4) ?
    C7 O2 . 1.244(4) ?
    C7 O1 . 1.247(4) ?
    O1 Nd1 16 2.452(2) ?
    O2 Nd1 8_554 2.395(2) ?
    O3 Nd1 12 2.426(2) ?
    O5 Nd1 11_556 2.485(2) ?
    O5 Nd1 12_556 2.501(2) ?
    O5 H1 . 0.73(4) ?
loop_
    _geom_angle_atom_site_label_1
    _geom_angle_atom_site_label_2
    _geom_angle_atom_site_label_3
    _geom_angle_site_symmetry_1
    _geom_angle_site_symmetry_3
    _geom_angle
    _geom_angle_publ_flag
    O2 Nd1 O3 6_455 11 133.07(8) ?
    O2 Nd1 O1 6_455 16 80.41(9) ?
    O3 Nd1 O1 11 16 77.55(8) ?
    O2 Nd1 O4 6_455 . 85.50(9) ?
    O3 Nd1 O4 11 . 78.54(8) ?
    O1 Nd1 O4 16 . 130.65(8) ?
    O2 Nd1 O5 6_455 . 81.79(8) ?
    O3 Nd1 O5 11 . 131.58(7) ?
    O1 Nd1 O5 16 . 77.64(8) ?
    O4 Nd1 O5 . . 146.31(7) ?
    O2 Nd1 O5 6_455 12_556 77.35(8) ?
    O3 Nd1 O5 11 12_556 138.97(8) ?
    O1 Nd1 O5 16 12_556 142.14(8) ?
    O4 Nd1 O5 . 12_556 77.63(8) ?
    O5 Nd1 O5 . 12_556 69.19(8) ?
    O2 Nd1 O5 6_455 11_556 150.20(8) ?
    O3 Nd1 O5 11 11_556 69.18(8) ?
    O1 Nd1 O5 16 11_556 87.76(8) ?
    O4 Nd1 O5 . 11_556 122.15(8) ?
    O5 Nd1 O5 . 11_556 68.94(8) ?
    O5 Nd1 O5 12_556 11_556 96.63(11) ?
    O2 Nd1 N1 6_455 . 65.27(8) ?
    O3 Nd1 N1 11 . 68.36(8) ?
    O1 Nd1 N1 16 . 70.02(8) ?
    O4 Nd1 N1 . . 61.14(8) ?
    O5 Nd1 N1 . . 136.65(8) ?
    O5 Nd1 N1 12_556 . 124.92(8) ?
    O5 Nd1 N1 11_556 . 135.26(8) ?
    O2 Nd1 Nd1 6_455 12_556 65.95(6) ?
    O3 Nd1 Nd1 11 12_556 160.68(5) ?
    O1 Nd1 Nd1 16 12_556 106.55(6) ?
    O4 Nd1 Nd1 . 12_556 110.13(5) ?
    O5 Nd1 Nd1 . 12_556 36.42(5) ?
    O5 Nd1 Nd1 12_556 12_556 35.97(5) ?
    O5 Nd1 Nd1 11_556 12_556 91.90(6) ?
    N1 Nd1 Nd1 . 12_556 130.94(6) ?
    O2 Nd1 Nd1 6_455 11_556 114.28(7) ?
    O3 Nd1 Nd1 11 11_556 96.13(6) ?
    O1 Nd1 Nd1 16 11_556 69.98(5) ?
    O4 Nd1 Nd1 . 11_556 155.32(5) ?
    O5 Nd1 Nd1 . 11_556 36.03(5) ?
    O5 Nd1 Nd1 12_556 11_556 91.91(6) ?
    O5 Nd1 Nd1 11_556 11_556 36.09(5) ?
    N1 Nd1 Nd1 . 11_556 139.35(5) ?
    Nd1 Nd1 Nd1 12_556 11_556 68.623(13) ?
    N1 C1 C2 . . 122.8(3) ?
    N1 C1 C6 . . 115.2(3) ?
    C2 C1 C6 . . 122.0(3) ?
    C1 C2 C3 . . 119.0(3) ?
    C1 C2 H2 . . 120.5 ?
    C3 C2 H2 . . 120.5 ?
    C2 C3 C4 . . 119.2(3) ?
    C2 C3 H3 . . 120.4 ?
    C4 C3 H3 . . 120.4 ?
    C3 C4 C5 . . 117.8(3) ?
    C3 C4 C7 . . 121.6(3) ?
    C5 C4 C7 . . 120.7(3) ?
    N1 C5 C4 . . 123.4(3) ?
    N1 C5 H5 . . 118.3 ?
    C4 C5 H5 . . 118.3 ?
    O3 C6 O4 . . 125.4(3) ?
    O3 C6 C1 . . 116.8(3) ?
    O4 C6 C1 . . 117.8(3) ?
    O2 C7 O1 . . 125.7(3) ?
    O2 C7 C4 . . 116.5(3) ?
    O1 C7 C4 . . 117.8(3) ?
    C5 N1 C1 . . 117.8(3) ?
    C5 N1 Nd1 . . 125.8(2) ?
    C1 N1 Nd1 . . 116.4(2) ?
    C7 O1 Nd1 . 16 133.4(2) ?
    C7 O2 Nd1 . 8_554 142.0(2) ?
    C6 O3 Nd1 . 12 148.7(2) ?
    C6 O4 Nd1 . . 126.1(2) ?
    Nd1 O5 Nd1 . 11_556 108.00(8) ?
    Nd1 O5 Nd1 . 12_556 107.49(8) ?
    Nd1 O5 Nd1 11_556 12_556 130.61(10) ?
    Nd1 O5 H1 . . 115(3) ?
    Nd1 O5 H1 11_556 . 104(3) ?
    Nd1 O5 H1 12_556 . 91(3) ?
