# Supplementary material for: Poly[[tri-μ3-hydroxido-tris­(μ4-pyridine-2,5-dicarboxyl­ato)trineodymium(III)] monohydrate]
Source: Acta Crystallogr Sect E Struct Rep Online. 2012 Apr 4;68(Pt 5):m541–2. doi: 10.1107/S160053681201286X (PMC3344300; doi:10.1107/S160053681201286X)
Supplement: Supplementary file 2 [file e-68-0m541-Isup2.hkl]

#
# h,k,l, Fc-squared, Fo-squared, sigma(Fo-squared) and status flag
#
data_I
_shelx_title ' qq in R-3'
_shelx_refln_list_code          4
_shelx_F_calc_maximum      824.95
_exptl_crystal_F_000      2814.00
_reflns_d_resolution_high  0.8307
 
loop_
 _symmetry_equiv_pos_as_xyz
 'x, y, z'
 '-y, x-y, z'
 '-x+y, -x, z'
 'x+2/3, y+1/3, z+1/3'
 '-y+2/3, x-y+1/3, z+1/3'
 '-x+y+2/3, -x+1/3, z+1/3'
 'x+1/3, y+2/3, z+2/3'
 '-y+1/3, x-y+2/3, z+2/3'
 '-x+y+1/3, -x+2/3, z+2/3'
 '-x, -y, -z'
 'y, -x+y, -z'
 'x-y, x, -z'
 '-x+2/3, -y+1/3, -z+1/3'
 'y+2/3, -x+y+1/3, -z+1/3'
 'x-y+2/3, x+1/3, -z+1/3'
 '-x+1/3, -y+2/3, -z+2/3'
 'y+1/3, -x+y+2/3, -z+2/3'
 'x-y+1/3, x+2/3, -z+2/3'
 
_cell_length_a    23.0813
_cell_length_b    23.0813
_cell_length_c     8.9690
_cell_angle_alpha  90.000
_cell_angle_beta   90.000
_cell_angle_gamma 120.000
 
_shelx_F_squared_multiplier     1.000
 
loop_
 _refln_index_h
 _refln_index_k
 _refln_index_l
 _refln_F_squared_calc
 _refln_F_squared_meas
 _refln_F_squared_sigma
 _refln_observed_status
  -2   4   0    71216.97    67435.85   1155.02 o
  -4   5   0    66566.72    64575.93    678.14 o
  -1   5   0   169683.56   161373.36   1684.02 o
  -3   6   0   223533.69   215871.64   1709.92 o
   0   6   0    57769.67    56155.01    670.68 o
  -5   7   0     8742.14     9575.01    269.23 o
  -2   7   0    25755.36    23178.93    368.88 o
  -7   8   0   141244.78   140557.91   1451.18 o
  -4   8   0     1881.12     2393.53    271.48 o
  -1   8   0    19999.13    18767.25    469.50 o
  -3   9   0      187.63      273.58    124.13 o
   0   9   0    25763.97    28428.39    658.67 o
  -8  10   0   538547.75   516989.63   3966.33 o
  -5  10   0   226788.23   221900.30   2300.93 o
  -2  10   0    90338.89    90070.16   1054.10 o
 -10  11   0      620.60      919.68    173.45 o
  -7  11   0   560783.00   537991.31   4005.14 o
  -4  11   0     4448.67     4116.38    211.40 o
  -1  11   0   123263.24   123207.65   1406.03 o
  -9  12   0    66244.00    67787.33    979.77 o
  -6  12   0    36636.39    37122.61    709.97 o
  -3  12   0   164576.64   165096.92   1704.21 o
   0  12   0    45861.55    45367.54    788.61 o
 -11  13   0    70591.89    71114.66    846.46 o
  -8  13   0    44694.61    46704.68    790.45 o
  -5  13   0   124099.52   127252.51   1223.19 o
  -2  13   0     6692.58     8003.07   1117.43 o
 -13  14   0   126784.42   130156.47   1425.76 o
 -10  14   0     1353.15     1482.29    315.77 o
  -7  14   0    16476.47    15500.17    475.81 o
  -4  14   0    22401.73    23474.81    875.46 o
  -1  14   0    34670.28    36651.02    649.14 o
 -12  15   0    69323.19    69166.93   1024.37 o
  -9  15   0    28873.77    29646.99    609.55 o
  -6  15   0    31021.20    31917.77    624.82 o
  -3  15   0   236173.88   240705.88   2787.08 o
   0  15   0     5056.84     6307.91    470.68 o
 -14  16   0    92181.90    92710.46   1341.72 o
 -11  16   0      237.15      614.26    320.35 o
  -8  16   0    96506.59    95802.92   1170.54 o
  -5  16   0    71940.70    72354.55   1330.32 o
  -2  16   0   260410.80   261558.80   2896.73 o
 -16  17   0    65388.54    63499.06   1113.19 o
 -13  17   0      183.51      676.05    283.77 o
 -10  17   0    12658.28    12249.38    466.81 o
  -7  17   0    17298.27    17018.52    675.36 o
  -4  17   0   296216.69   290035.59   2796.82 o
  -1  17   0    17222.91    16843.57    692.65 o
 -15  18   0     2508.42     2670.46    370.37 o
 -12  18   0    99680.55    98724.73   2139.40 o
  -9  18   0    64055.95    63658.81   1060.05 o
  -6  18   0    24043.74    24078.38    787.21 o
  -3  18   0   159854.67   159184.16   2688.41 o
   0  18   0    63436.17    64750.03   1700.40 o
 -17  19   0    51737.30    50700.07   1545.92 o
 -14  19   0   148592.97   146442.42   2057.61 o
 -11  19   0    25656.44    25845.57    786.85 o
  -8  19   0    48071.49    48925.13   1132.76 o
  -5  19   0   133888.63   132014.83   6165.85 o
  -2  19   0     1870.76     1983.16    563.18 o
 -19  20   0    51953.89    53365.23   1344.72 o
 -16  20   0    17124.04    17143.43    847.77 o
 -13  20   0   308694.13   304780.59   6649.64 o
 -10  20   0     3520.02     3579.83    684.81 o
  -7  20   0     5154.77     4736.14    603.94 o
  -4  20   0        8.67      482.04    224.21 o
  -1  20   0    22235.38    22642.79   1077.08 o
 -18  21   0    23451.45    22746.12    818.71 o
 -15  21   0   166418.70   162787.98   4078.64 o
 -12  21   0    48508.78    48682.74   1433.39 o
  -9  21   0    77701.91    78062.28   2775.63 o
  -6  21   0    10713.44    13532.73   2185.07 o
  -3  21   0    17463.43    17536.54   1327.49 o
   0  21   0    18419.91    18229.69   1251.65 o
 -20  22   0     3752.65     3466.32   1131.54 o
 -17  22   0      241.77      507.34    310.73 o
 -14  22   0    91063.32    90503.59   2512.97 o
 -11  22   0    56702.44    57119.41   2226.27 o
  -8  22   0    25034.94    25300.64   1703.01 o
  -5  22   0    53783.22    53743.70   2201.55 o
  -2  22   0     6726.33     7117.26    598.45 o
 -22  23   0    75566.17    79081.24   1465.33 o
 -19  23   0    21571.53    23602.16    888.18 o
 -16  23   0       10.38      345.55    340.73 o
 -13  23   0    20806.18    20520.13    977.19 o
 -10  23   0    10398.13    10139.76   1392.62 o
  -7  23   0    17897.91    17488.79   1924.81 o
  -4  23   0    24136.70    23803.45   1023.18 o
  -1  23   0   123905.33   128556.99   1814.74 o
 -21  24   0      529.75      397.13    414.88 o
 -18  24   0    39492.35    40552.80   1088.06 o
 -15  24   0    19195.95    18423.82   1269.04 o
 -12  24   0    13307.87    13802.60   1566.35 o
  -9  24   0    17130.63    18207.07   1838.29 o
  -6  24   0    20843.04    21768.08   1206.53 o
  -3  24   0     2359.44     2309.89    773.25 o
   0  24   0   107830.13   110181.74   2791.08 o
 -23  25   0    31464.37    31366.72   1009.29 o
 -20  25   0    39466.32    39609.93   2844.64 o
 -17  25   0     6851.80     6606.34    655.46 o
 -14  25   0    30685.96    33145.46   1433.82 o
 -11  25   0    21468.33    22356.09   1262.15 o
  -8  25   0    22799.54    22157.64   1718.80 o
  -5  25   0    23705.74    23486.70    875.24 o
  -2  25   0    39338.46    39546.57   1082.53 o
 -19  26   0     3101.83     2728.72    983.42 o
 -16  26   0    16440.84    17014.84    764.52 o
 -13  26   0     2204.32     2140.43    852.19 o
 -10  26   0   123874.73   123181.67   3347.65 o
  -7  26   0     2593.47     2128.49    518.81 o
 -18  27   0     3892.63     3553.32    601.16 o
 -15  27   0    23584.56    23533.09   2217.34 o
 -12  27   0    71488.46    68682.02   2095.80 o
  -9  27   0    64467.12    66935.05   2357.43 o
   0   2   1      137.20      561.03    149.01 o
  -5   3   1   393025.41   370265.38   4723.79 o
  -2   3   1     4317.81     5511.54    214.41 o
   1   3   1   286056.97   282374.34   3882.23 o
  -7   4   1   124271.70   120325.59   1296.65 o
  -4   4   1    72587.98    71212.38    619.18 o
  -1   4   1   136851.88   133894.33   5253.92 o
   2   4   1    36517.04    38931.39    428.09 o
  -9   5   1     1317.30     1453.95    245.49 o
  -6   5   1    47567.63    44517.32    485.11 o
  -3   5   1    85980.88    87796.04    696.56 o
   0   5   1   456313.47   428466.00   3872.02 o
   3   5   1   125079.40   123395.92   2171.33 o
 -11   6   1     3179.58     2844.64    271.07 o
  -8   6   1    44765.15    47174.41    557.89 o
  -5   6   1    16073.23    14478.01    303.76 o
  -2   6   1   396808.34   370352.59   2763.20 o
   1   6   1    79069.31    77924.97    828.18 o
   4   6   1   394433.59   399155.84   3524.96 o
 -13   7   1      937.36     1695.03    276.21 o
 -10   7   1   338511.28   338991.03   2400.55 o
  -7   7   1      160.17      517.98    141.74 o
  -4   7   1    28527.70    28734.20    411.85 o
  -1   7   1   518356.34   488455.72   7550.22 o
   2   7   1   202069.33   201213.20   5264.65 o
   5   7   1   107552.71   108345.59   1115.63 o
 -15   8   1    72854.49    72848.22   1540.96 o
 -12   8   1   234968.41   230804.06   2141.90 o
  -9   8   1   277852.31   277226.00   2354.97 o
  -6   8   1    59746.09    57007.03    620.14 o
  -3   8   1   210818.77   217360.19   2039.58 o
   0   8   1      261.28     1231.12    208.34 o
   3   8   1    21444.26    19788.84    465.28 o
   6   8   1    54527.95    57485.57    795.14 o
 -17   9   1    56925.42    57951.51   1007.07 o
 -14   9   1     4343.30     4819.94    415.19 o
 -11   9   1   653512.75   624576.44   5362.08 o
  -8   9   1     6539.69     5855.04    268.63 o
  -5   9   1    80980.69    80734.28    828.95 o
  -2   9   1    57660.36    63775.88    831.08 o
   1   9   1    75462.59    75423.36   1278.97 o
   4   9   1     1206.28     1645.85    269.04 o
   7   9   1    35648.71    36145.11    692.17 o
 -19  10   1    41905.04    42105.47    931.59 o
 -16  10   1    96292.12    98282.02   1375.97 o
 -13  10   1   210565.78   205752.19   2638.47 o
 -10  10   1    63812.82    63675.56    897.70 o
  -7  10   1   248128.06   241314.94   1841.62 o
  -4  10   1    46734.13    43492.12    845.58 o
  -1  10   1   107468.19   109706.22    998.73 o
   5  10   1      769.95     1163.52    231.13 o
   8  10   1     2295.72     2413.75    380.30 o
 -21  11   1   282346.22   273712.19   4417.87 o
 -18  11   1     1382.87     1623.20    341.45 o
 -15  11   1    20860.29    22283.82    688.82 o
 -12  11   1    98659.76    98255.23   2018.66 o
  -9  11   1    83793.93    81913.60    903.59 o
  -6  11   1   171814.00   175084.23   1440.66 o
  -3  11   1   178308.56   177902.61   1955.33 o
   0  11   1      337.19      535.70    124.21 o
   3  11   1   209506.50   205207.50   2457.77 o
   6  11   1     1232.87     1130.55    263.79 o
   9  11   1     8748.32     8277.92    481.44 o
 -23  12   1    45020.75    45397.47   1312.25 o
 -20  12   1   322877.59   316449.09   5355.54 o
 -17  12   1    49656.42    48915.60   1068.12 o
 -14  12   1       41.70      352.20    230.46 o
 -11  12   1    28344.09    27736.49    583.40 o
  -8  12   1    35414.20    34460.82    661.56 o
  -5  12   1    77809.91    83819.22   1828.67 o
  -2  12   1    82382.07    83666.66   1100.57 o
   1  12   1   250484.58   248578.41   2750.03 o
   4  12   1    91737.39    90963.06   1470.53 o
   7  12   1    52957.19    55896.36   1304.61 o
  10  12   1     2019.03     1819.09    504.81 o
 -25  13   1      817.96     2280.52    926.35 o
 -22  13   1   200016.69   200871.09   5857.52 o
 -19  13   1    20940.37    21237.37    957.13 o
 -16  13   1    58671.26    57737.06   1171.89 o
 -13  13   1    26477.09    27287.04    566.02 o
 -10  13   1   118368.57   118136.90   1187.40 o
  -7  13   1    73600.41    75568.09    945.50 o
  -4  13   1     5140.85     5171.35    389.58 o
  -1  13   1     8964.12     9951.04    418.54 o
   2  13   1   271846.41   271365.31   3502.75 o
   5  13   1     4916.65     6636.12   1134.64 o
   8  13   1    37258.64    38243.03   1180.95 o
  11  13   1     7588.80     8714.30    864.96 o
 -27  14   1     3381.65     4773.91   1277.94 o
 -24  14   1     6198.25     7265.94   2726.19 o
 -21  14   1    30695.92    30517.48   2682.92 o
 -18  14   1    33984.32    34263.36    775.94 o
 -15  14   1    21730.63    22248.19    635.20 o
 -12  14   1    96668.66    98017.33   1198.91 o
  -9  14   1    48437.52    50854.11    778.34 o
  -6  14   1   183649.55   187288.41   2743.58 o
  -3  14   1    17922.04    17556.36    572.57 o
   0  14   1    57479.90    57461.97    939.55 o
   3  14   1    29137.63    28726.34    852.32 o
   6  14   1    49797.95    50627.64   1258.41 o
   9  14   1    66442.32    65252.52   1769.27 o
  12  14   1    31521.49    31642.64   1195.20 o
 -26  15   1    20466.02    19500.81   2343.01 o
 -23  15   1     4766.75     4307.65   1290.30 o
 -20  15   1    38350.18    41448.32   1911.76 o
 -17  15   1    39207.22    38311.51    731.29 o
 -14  15   1     4200.85     4675.51    647.53 o
 -11  15   1    40922.90    42148.76    691.92 o
  -8  15   1   455151.28   434361.75   5735.40 o
  -5  15   1     5645.64     5331.48    507.59 o
  -2  15   1     1502.70     1736.05    226.11 o
   1  15   1    25367.95    25736.40    703.92 o
   4  15   1    19605.97    20247.53    916.21 o
   7  15   1    10612.24    10684.57   1052.06 o
  10  15   1    66951.55    66731.81   2106.44 o
 -25  16   1    36849.61    37935.86   1517.60 o
 -22  16   1    31209.59    33909.76   1464.72 o
 -19  16   1    10503.54    10051.74    643.56 o
 -16  16   1     2409.89     2582.24    389.20 o
 -13  16   1    20934.90    21026.38    649.14 o
 -10  16   1   120337.91   123524.80   1570.12 o
  -7  16   1   261794.06   269876.25   3438.56 o
  -4  16   1    66237.28    68257.13   1251.17 o
  -1  16   1     8326.03     8083.98    501.81 o
   2  16   1    27094.96    27642.46   1142.42 o
   5  16   1     4886.99     4059.93    833.30 o
   8  16   1     5150.55     4477.44   1474.36 o
  11  16   1    27411.49    28276.41    974.05 o
 -27  17   1    37625.39    39360.07   1584.90 o
 -24  17   1    41958.54    42321.79   2119.83 o
 -21  17   1    64601.51    64769.95   1849.96 o
 -18  17   1   100504.84   104240.20   2120.79 o
 -15  17   1     5533.71     5305.70    380.24 o
 -12  17   1    17866.13    17938.59    544.91 o
  -9  17   1   206683.55   205967.53   3551.39 o
  -6  17   1       31.42      311.67    261.47 o
  -3  17   1    57916.51    56255.63    932.68 o
   0  17   1    34826.85    33050.09   1277.08 o
   3  17   1    26797.85    28205.14   1222.13 o
   6  17   1    61825.92    61495.45   1440.97 o
   9  17   1     3713.88     3957.96   1243.23 o
 -26  18   1    14094.10    14774.96   1093.22 o
 -23  18   1    35717.35    37385.82    982.35 o
 -20  18   1     4869.51     4408.69    995.00 o
 -17  18   1   226255.31   224956.94   2834.94 o
 -14  18   1     9209.70     8783.20    615.46 o
 -11  18   1     2400.07     2624.04    439.68 o
  -8  18   1    14964.42    15368.57    628.94 o
  -5  18   1    39470.42    41942.81   2083.09 o
  -2  18   1    18611.62    18423.87    840.87 o
   1  18   1    87066.02    85930.16   2061.94 o
   4  18   1    48104.41    47295.97   1255.24 o
   7  18   1    73908.12    74316.97   1437.38 o
 -25  19   1      890.70     1023.15    475.74 o
 -22  19   1    27817.43    28838.10   1478.11 o
 -19  19   1   195535.50   197120.77   4160.34 o
 -16  19   1    47733.08    47590.39   1610.73 o
 -13  19   1    43725.42    44037.57   1537.37 o
 -10  19   1     5556.34     4816.49    808.58 o
  -7  19   1    17614.52    17283.55    863.77 o
  -4  19   1     6131.65     7483.98    572.81 o
  -1  19   1     4972.86     5963.70   1231.33 o
   2  19   1     4373.98     4850.96   1487.28 o
   5  19   1   193813.17   199834.13   2213.02 o
 -24  20   1     6695.13     6655.89    667.13 o
 -21  20   1     1693.95     1795.92    471.47 o
 -15  20   1    17128.37    16572.74    705.20 o
 -12  20   1    45046.90    43315.47   1817.69 o
  -9  20   1    30292.08    29913.87   1876.05 o
  -6  20   1     9641.37    10299.76   1157.08 o
  -3  20   1    41338.99    40972.60   1192.27 o
   0  20   1    26057.26    26110.00    964.35 o
   3  20   1    34094.27    34183.25   1124.81 o
   6  20   1   105177.46   105456.30   1753.45 o
 -26  21   1    66872.86    66960.79   2040.86 o
 -23  21   1    17932.85    19011.29    903.01 o
 -20  21   1    32845.41    32417.93    992.47 o
 -17  21   1     3934.34     4130.39    825.09 o
 -14  21   1    33075.00    32452.70   1083.00 o
 -11  21   1    30547.15    31978.77   1590.39 o
  -8  21   1    71974.79    71338.84   2738.55 o
  -5  21   1    78498.41    82594.20   1967.14 o
  -2  21   1    10632.74    10595.98   1435.63 o
   1  21   1    15259.49    14495.03    640.72 o
   4  21   1    71557.95    73731.41   1416.15 o
 -25  22   1      712.62      887.86    387.30 o
 -22  22   1    18319.15    20249.04   1236.40 o
 -19  22   1      429.38      875.27    354.11 o
 -16  22   1    17955.77    18199.02   1239.77 o
 -13  22   1     6954.71     5349.70   1467.35 o
 -10  22   1    58310.35    57562.33   2323.78 o
  -7  22   1     4106.52     3715.71   1340.43 o
  -4  22   1   232506.44   238319.16   2455.90 o
  -1  22   1    22468.40    22661.92    844.55 o
   2  22   1     1314.75      837.08   1115.20 o
 -24  23   1    21448.46    22446.04    841.40 o
 -21  23   1     4877.66     4907.78   1343.87 o
 -18  23   1    42616.12    44244.37   1422.84 o
 -15  23   1       57.39      343.35    423.01 o
 -12  23   1    12281.23    11748.54    886.87 o
  -9  23   1    24646.97    26914.38   1467.47 o
  -6  23   1   128182.20   137598.81   2387.40 o
  -3  23   1    27949.37    29458.23   3612.02 o
   0  23   1    37589.68    37385.77   1106.97 o
 -23  24   1    32383.01    31882.40    993.58 o
 -20  24   1    40155.36    39702.55   1612.02 o
 -17  24   1    28316.93    27785.67   1753.14 o
 -14  24   1   129333.34   130681.09   3493.91 o
 -11  24   1     2693.00     3084.64    831.59 o
  -8  24   1     3745.16     3710.91   1957.77 o
  -5  24   1    88549.19    91419.45   1464.39 o
  -2  24   1    11229.46    11464.83    707.82 o
 -22  25   1     3538.89     2150.59   1172.40 o
 -19  25   1    56493.61    57214.82   1390.90 o
 -16  25   1    67657.98    65194.28   2042.92 o
 -13  25   1   123992.08   124926.57   2825.07 o
 -10  25   1    22999.69    23763.82   1325.32 o
  -7  25   1     3221.28     3752.72    536.45 o
  -4  25   1       74.98      226.19    280.67 o
 -21  26   1      565.98      889.27    429.87 o
 -18  26   1      879.12      918.11    409.27 o
 -15  26   1   142962.36   145361.28   2926.01 o
 -12  26   1        0.60      808.93    702.49 o
  -9  26   1    12076.48    11742.51   3075.71 o
  -6  26   1     7815.15     8247.81    616.49 o
 -17  27   1    17442.33    18149.39   1168.07 o
 -14  27   1    49987.08    51250.22   1904.90 o
 -11  27   1    31549.82    31280.40   1533.39 o
   0   1   2    47642.78    47874.42    850.82 o
  -2   2   2    57889.58    59079.63    683.03 o
   1   2   2     1666.53     2075.83    493.29 o
  -4   3   2   304992.78   296362.47   6526.70 o
  -1   3   2   193154.81   192247.17   1552.29 o
   2   3   2    37778.08    37949.68   1061.63 o
  -6   4   2   664956.94   611969.38   6495.93 o
  -3   4   2    11696.37    12393.29    294.69 o
   0   4   2    59989.30    59619.68    838.09 o
   3   4   2    12753.67    14600.25    316.18 o
  -8   5   2    45794.43    45287.75    740.20 o
  -2   5   2    53610.97    52409.07    830.57 o
   1   5   2    12319.53    11724.94    251.75 o
   4   5   2   352823.16   356615.00   2820.20 o
 -10   6   2     2234.95     2374.27    318.38 o
  -7   6   2   170805.86   167030.55   1265.13 o
  -4   6   2     1230.29     1588.06    178.03 o
  -1   6   2    93172.34    93008.10   1199.67 o
   2   6   2    76319.30    77868.98    914.64 o
   5   6   2    59460.33    59069.50    889.48 o
 -12   7   2     1969.35     2780.06    386.72 o
  -9   7   2     2166.52     2534.40    220.96 o
  -6   7   2    12937.10    12754.35    264.68 o
  -3   7   2    38025.43    37083.65    634.48 o
   0   7   2    14406.99    15363.11    280.95 o
   3   7   2   147504.52   150046.48   1469.76 o
   6   7   2   104920.19   105211.48   1063.53 o
 -14   8   2    98971.78   100843.44   1175.28 o
 -11   8   2   108532.44   110017.47   1090.50 o
  -8   8   2    17263.10    18102.95    338.26 o
  -5   8   2    23040.21    21132.38    376.58 o
  -2   8   2    20944.76    22411.86    601.35 o
   1   8   2      981.09     2051.72    280.25 o
   4   8   2    36284.57    37569.66    652.98 o
   7   8   2   425502.31   419552.59   3649.48 o
 -16   9   2   131848.61   129611.83   2062.19 o
 -13   9   2    22073.26    22011.28    729.10 o
 -10   9   2    92022.79    94854.46    976.78 o
  -7   9   2   140326.84   146418.52   1371.95 o
  -4   9   2     2281.37     2128.30    210.65 o
  -1   9   2   229487.55   231264.86   1907.12 o
   2   9   2    42313.61    43545.84   1160.91 o
   5   9   2    27345.42    27633.55    501.97 o
   8   9   2   196012.58   194603.66   2514.67 o
 -18  10   2     4512.33     4042.89    635.66 o
 -15  10   2     6671.85     7691.33    512.03 o
 -12  10   2    66001.80    66827.36    867.41 o
  -9  10   2    46572.87    44945.56    782.35 o
  -6  10   2    97402.52    95899.27   1862.65 o
  -3  10   2   195913.13   192156.95   1879.41 o
   0  10   2    54642.53    53809.02    960.23 o
   3  10   2    64202.32    70109.98   1175.80 o
   6  10   2    75137.59    76517.73   1136.06 o
   9  10   2     1356.59     1761.94    307.10 o
 -20  11   2    37175.50    37929.50    850.46 o
 -17  11   2     3210.90     3769.20    577.35 o
 -14  11   2    26529.51    26693.16    592.76 o
 -11  11   2        4.03      411.95    166.02 o
  -8  11   2   159640.08   160260.47   1577.93 o
  -5  11   2      142.27      343.36     91.25 o
  -2  11   2   481732.16   464943.63   4713.05 o
   1  11   2     7708.11     6808.84    446.83 o
   4  11   2     5508.21     6367.96    532.77 o
   7  11   2     1245.34     1287.65    299.21 o
  10  11   2    46073.98    44040.00   1026.40 o
 -22  12   2    55077.32    54619.52   1290.39 o
 -19  12   2    11662.45    12176.74   1181.49 o
 -16  12   2    78641.56    79461.18   1446.20 o
 -13  12   2     6300.96     6000.14    458.87 o
 -10  12   2    36713.27    38291.68    914.94 o
  -7  12   2   136841.33   136832.92   1816.77 o
  -4  12   2   222463.22   215939.25   2180.35 o
  -1  12   2    91366.79    90712.42   1093.95 o
   2  12   2   115190.09   117541.33   1947.41 o
   5  12   2    16890.12    16749.55    909.39 o
   8  12   2    43661.94    43039.92   1251.66 o
  11  12   2     1370.14     1543.37    487.59 o
 -24  13   2      493.75      559.35    260.93 o
 -21  13   2    30374.46    28843.20   1623.12 o
 -18  13   2   122969.23   121779.44   1606.44 o
 -15  13   2     8271.23     8189.72    495.95 o
 -12  13   2   230079.81   234803.70   2225.22 o
  -9  13   2    10540.75    11088.34    399.72 o
  -6  13   2     8350.72     8687.79    445.92 o
  -3  13   2   114986.72   117689.38   1619.47 o
   0  13   2    19672.23    19288.36    565.81 o
   3  13   2    63283.91    64924.58   1044.40 o
   6  13   2    53171.91    51971.00   1202.68 o
   9  13   2      410.15      917.44    305.57 o
  12  13   2   102892.31   101293.02   2285.32 o
 -26  14   2     3242.46     3320.18    992.96 o
 -23  14   2    21175.21    21416.00   1097.34 o
 -20  14   2     3940.18     3473.89   1083.24 o
 -17  14   2   134806.63   131496.53   2187.89 o
 -14  14   2   106482.99   105852.28   1401.56 o
 -11  14   2   310933.84   312992.72   2812.37 o
  -8  14   2    25255.98    23682.66    610.87 o
  -5  14   2       56.34      290.92    159.45 o
  -2  14   2    12790.17    12598.34    387.61 o
   4  14   2     9880.40    10601.56    646.81 o
   7  14   2    61168.36    63272.79   2804.81 o
  10  14   2    97257.08    96696.40   1574.54 o
  13  14   2    46813.20    46009.83   1191.56 o
 -25  15   2    26741.94    26559.36   1199.66 o
 -22  15   2     4963.13     5282.76   1590.39 o
 -19  15   2     3350.71     2225.53    889.23 o
 -16  15   2    16702.17    16585.09    523.06 o
 -13  15   2   339016.03   334399.34   2371.95 o
 -10  15   2    20531.35    21164.91    582.35 o
  -7  15   2    55881.72    55366.19    772.11 o
  -4  15   2    44446.88    45045.30    832.49 o
  -1  15   2    54514.21    52724.77   1027.73 o
   2  15   2    19671.63    18717.01    893.04 o
   5  15   2    13124.23    13875.13   1389.19 o
   8  15   2     3972.89     3504.53    950.03 o
  11  15   2   184744.72   183358.83   2292.19 o
 -27  16   2    40959.84    42453.64   1691.33 o
 -24  16   2      500.30      877.60    394.85 o
 -21  16   2    93245.91    94981.80   2704.21 o
 -18  16   2     5791.29     5162.86    815.51 o
 -15  16   2    28348.60    28995.23    616.20 o
 -12  16   2    89055.65    89699.87   1304.20 o
  -9  16   2    56636.55    56419.97   1419.55 o
  -6  16   2    16856.77    17337.68   1181.06 o
  -3  16   2    85373.47    81918.06    942.50 o
   0  16   2    19987.76    19757.51   1046.88 o
   3  16   2    57999.91    61548.93   1575.75 o
   6  16   2    52690.75    49827.63   1270.37 o
   9  16   2    59422.08    60979.35   1269.68 o
 -26  17   2    34308.24    35491.22   1414.59 o
 -23  17   2    99740.66   104042.07   2264.04 o
 -20  17   2    57971.36    57297.35   1604.86 o
 -17  17   2    58462.56    57107.77   1641.86 o
 -14  17   2    41238.54    41468.43   1016.73 o
 -11  17   2    30038.75    29330.11    687.51 o
  -8  17   2     9354.01     8796.48    524.95 o
  -5  17   2    41152.12    40601.03   2576.14 o
  -2  17   2    17774.08    17688.97    847.91 o
   1  17   2   252341.17   256383.64   5043.36 o
   4  17   2     2636.72     2937.22    763.25 o
   7  17   2     6813.22     6574.96   1322.42 o
  10  17   2    29795.70    29428.27   1247.38 o
 -25  18   2     8182.30     6841.56   2646.53 o
 -22  18   2   159202.70   157251.84   2694.47 o
 -19  18   2    26922.82    27210.84   1210.56 o
 -16  18   2    68651.88    67379.48   1275.44 o
 -13  18   2     9949.87    10919.45    954.51 o
 -10  18   2    35813.13    34413.65    823.25 o
  -7  18   2     5327.82     5234.84   1225.19 o
  -4  18   2    77474.38    77704.70   2509.53 o
  -1  18   2   109774.99   111048.13   2430.96 o
   2  18   2   153265.36   149092.98   2617.86 o
   5  18   2    18820.55    18943.00   1141.98 o
   8  18   2       47.70      341.32    249.04 o
 -24  19   2    69529.13    67377.04   1311.08 o
 -21  19   2    37458.80    37747.70   1222.57 o
 -18  19   2    80486.73    80005.52   1975.08 o
 -15  19   2    78006.76    76881.38   1725.76 o
 -12  19   2    39018.87    38767.72   1273.27 o
  -9  19   2    59199.68    60174.30   1254.02 o
  -6  19   2        8.03       86.52    369.44 o
  -3  19   2    26916.98    27068.75   1118.84 o
   0  19   2   231494.52   227777.61   3590.51 o
   3  19   2        7.26      363.75    269.18 o
   6  19   2    21820.15    22190.86    987.91 o
 -26  20   2     1213.05     1444.00    635.88 o
 -23  20   2    20257.50    19868.77    846.07 o
 -20  20   2    25750.79    26451.67   1179.29 o
 -17  20   2    23310.60    21715.93    866.92 o
 -14  20   2    96822.14    94412.13   2164.64 o
 -11  20   2     2563.67     2601.93    918.80 o
  -8  20   2   157712.28   152996.66   4807.56 o
  -5  20   2    12389.39    13034.17    674.69 o
  -2  20   2     9787.98     9115.82   1002.92 o
   1  20   2     8674.81     8227.15    992.28 o
   4  20   2    18108.99    19461.56    952.51 o
 -25  21   2     2440.12     2135.38    791.41 o
 -22  21   2      117.43      355.36    327.01 o
 -19  21   2     1344.92     1126.14    396.16 o
 -16  21   2     8475.22     7850.64   1178.37 o
 -13  21   2    10149.66     9646.24   1586.27 o
 -10  21   2   157741.42   160505.09   3554.46 o
  -7  21   2    52817.82    54849.20   2322.41 o
  -4  21   2    49136.93    49791.66   1323.79 o
  -1  21   2     1322.57     1509.90    436.42 o
   2  21   2    38485.37    36492.36   1182.15 o
 -24  22   2    27451.53    29967.48   1607.56 o
 -21  22   2     6467.94     4589.82   1667.20 o
 -18  22   2    41432.34    42845.76   1190.39 o
 -15  22   2     6537.17     5162.39   1161.13 o
 -12  22   2     2076.89     1936.63    998.11 o
  -9  22   2   181665.64   186586.22   2943.60 o
  -6  22   2     6828.30     6720.26    677.41 o
  -3  22   2    34222.11    32823.57   1036.91 o
   0  22   2    21560.38    20713.65    761.30 o
   3  22   2     3610.90     3158.80   1039.66 o
 -23  23   2    39138.15    38354.04   1061.78 o
 -20  23   2    46634.49    45667.34   1142.05 o
 -17  23   2    44443.71    43454.15   1578.72 o
 -14  23   2    22340.15    22427.42   2323.44 o
 -11  23   2    62871.54    62895.32   1409.12 o
  -8  23   2     1725.83     1938.54   1065.07 o
  -5  23   2    32744.45    34501.29   1170.13 o
  -2  23   2    28199.98    27182.58    811.81 o
   1  23   2    42154.43    43040.08   1898.72 o
 -22  24   2     4254.04     3476.66   1188.42 o
 -19  24   2   149672.03   150278.72   3022.84 o
 -16  24   2     4400.88     3715.71   2409.62 o
 -13  24   2    18521.81    15042.09    771.85 o
 -10  24   2     6740.30     7050.31    892.71 o
  -7  24   2    12035.35    12414.90    652.25 o
  -4  24   2     4257.19     3494.60   1105.58 o
  -1  24   2    46246.11    45734.67   1965.33 o
 -21  25   2    48951.22    47487.81   2292.19 o
 -18  25   2    79551.59    80827.61   2222.15 o
 -15  25   2    27085.70    25933.09   1327.38 o
 -12  25   2     7674.09     7335.98    819.92 o
  -9  25   2    38875.57    37957.15   1677.60 o
  -6  25   2     2302.06     2395.20    825.41 o
  -3  25   2       59.18      735.45    960.00 o
 -20  26   2   110284.75   114093.24   2636.91 o
 -17  26   2     3942.43     2382.84   1925.50 o
 -14  26   2    25671.04    24794.55   1369.27 o
 -11  26   2    43491.36    42506.51   1781.29 o
  -8  26   2     4591.14     5034.86   1730.48 o
 -16  27   2    22320.00    18897.89   1272.45 o
 -13  27   2    10099.33     6621.13   3658.03 o
 -10  27   2    57796.52    67684.24   2367.73 o
   1   1   3   245949.17   247698.98   3276.92 o
  -1   2   3   232717.89   225272.23   2114.52 o
   2   2   3    91793.52    96316.98   1307.12 o
  -3   3   3      330.06      881.18    621.46 o
   0   3   3      537.02      923.62    220.77 o
   3   3   3    66705.79    68786.65    726.32 o
  -5   4   3   126559.27   127003.62   1577.56 o
  -2   4   3    31347.69    31022.84   1194.17 o
   1   4   3   148978.61   148748.75   1520.47 o
   4   4   3    43398.18    45602.44    770.36 o
  -7   5   3    97576.02    99295.84   1021.59 o
  -4   5   3    66249.57    66317.72    762.60 o
  -1   5   3   255083.34   256757.16   3489.45 o
   2   5   3    16674.16    16002.18    544.99 o
   5   5   3   277996.00   283934.78   2064.64 o
  -9   6   3    71469.06    74366.48    909.07 o
  -6   6   3     1410.19     2586.81    235.67 o
  -3   6   3   170117.84   172354.63   1357.46 o
   0   6   3   222330.95   230778.80   2449.69 o
   3   6   3   386863.44   372063.69   3854.36 o
   6   6   3    58190.34    59113.07    910.09 o
 -11   7   3    26705.00    26025.34    688.79 o
  -8   7   3   134289.48   145072.34   1416.91 o
  -5   7   3    27208.27    26737.18    422.94 o
  -2   7   3   232950.69   236135.92   2482.74 o
   1   7   3    26664.07    25484.31    814.08 o
   4   7   3   434462.94   435555.94   3537.59 o
   7   7   3    28228.62    27535.74    515.14 o
 -13   8   3    79710.98    79224.72   1119.75 o
 -10   8   3   139770.03   139309.14   1890.38 o
  -7   8   3   129220.86   131319.63   1779.04 o
  -4   8   3    13069.68    12840.94    396.93 o
  -1   8   3    75376.84    76193.80   1318.93 o
   2   8   3   317488.59   307456.69   2546.09 o
   5   8   3       71.36      323.44    141.44 o
   8   8   3    36929.53    36694.75    594.75 o
 -15   9   3    71191.11    70828.43   1117.73 o
 -12   9   3   120112.83   119108.26   1343.47 o
  -9   9   3       67.33      194.58    127.24 o
  -6   9   3   350360.47   341946.94   2790.59 o
  -3   9   3    21859.51    22957.04    930.47 o
   0   9   3       28.58      387.37    333.39 o
   3   9   3   120426.77   121415.30   1461.55 o
   6   9   3    46025.39    44912.40   1279.68 o
   9   9   3    37073.10    37458.14    888.76 o
 -17  10   3     3692.30     3736.79    479.35 o
 -14  10   3    21846.15    20821.98    571.79 o
 -11  10   3    77926.01    76530.40   1059.33 o
  -8  10   3   311137.66   313947.31   2303.63 o
  -5  10   3   213262.75   214413.55   1919.16 o
  -2  10   3   159855.39   166677.95   4181.64 o
   1  10   3    11587.74    11434.69    391.00 o
   4  10   3    51715.34    52161.78    954.36 o
   7  10   3     1633.08     1654.57    311.62 o
  10  10   3    26258.03    23503.37    841.76 o
 -19  11   3    22097.47    20261.38    713.71 o
 -16  11   3    35511.77    35625.18    637.14 o
 -13  11   3    36322.58    36154.46    614.11 o
 -10  11   3      543.71      622.75    143.55 o
  -7  11   3   363016.09   357384.56   3014.42 o
  -4  11   3    43531.07    43837.30    704.52 o
  -1  11   3    73560.97    74957.96   1882.49 o
   2  11   3    46912.63    48141.68    860.94 o
   5  11   3    25692.93    25640.26    604.12 o
   8  11   3    83243.29    83862.98   1423.97 o
  11  11   3    54259.36    52371.58   1442.84 o
 -21  12   3    47609.03    46967.99   1034.44 o
 -18  12   3    40188.58    40323.18    802.04 o
 -15  12   3    78064.59    78901.80   1108.67 o
 -12  12   3    48045.53    47393.24    737.00 o
  -9  12   3    27536.48    27039.25    616.54 o
  -6  12   3    11330.86    11446.85    385.10 o
  -3  12   3    65213.30    65111.40    916.80 o
   0  12   3    54318.42    54345.96    787.67 o
   3  12   3   116751.23   115751.55   1750.65 o
   6  12   3    69019.35    71955.41   1437.89 o
   9  12   3    36441.84    34947.16    767.36 o
  12  12   3    27209.19    29011.93   1696.83 o
 -23  13   3    19299.56    18780.48    804.01 o
 -20  13   3     1466.27     1562.17    422.59 o
 -17  13   3   307732.06   307376.34   3173.74 o
 -14  13   3     3598.58     4241.14    628.38 o
 -11  13   3    38159.79    38107.80    759.22 o
  -8  13   3     7381.57     7694.09    386.46 o
  -5  13   3    21774.39    20729.96    438.78 o
  -2  13   3      940.71     1101.32    228.38 o
   1  13   3   146810.94   148946.28   2050.53 o
   4  13   3      101.48      408.67    243.74 o
   7  13   3   283804.25   286335.88   5605.40 o
  10  13   3    14329.29    13439.34    718.41 o
  13  13   3       80.31      540.45    230.31 o
 -25  14   3    14469.14    13306.27    666.74 o
 -22  14   3    34419.77    32048.88   1864.40 o
 -19  14   3    53079.99    53133.43   1144.79 o
 -16  14   3   153973.97   157327.31   1994.41 o
 -13  14   3    20698.97    19578.56    734.95 o
 -10  14   3    32469.67    32727.98    840.90 o
  -7  14   3    56467.33    54854.03   1356.18 o
  -4  14   3     8352.39     8313.54    268.49 o
  -1  14   3     1630.06     2019.48    317.83 o
   2  14   3    72310.38    71616.09   1301.98 o
   5  14   3   134139.73   135198.97   4787.31 o
   8  14   3    63587.84    67498.55   1441.71 o
  11  14   3    54159.59    52698.25   1141.10 o
 -24  15   3     1682.52     2100.79    609.01 o
 -21  15   3     5215.79     3852.13   1063.98 o
 -18  15   3   126316.24   124220.24   2099.01 o
 -15  15   3     3391.75     4020.65    483.22 o
 -12  15   3    23511.82    23670.48    716.37 o
  -9  15   3    82509.86    80172.81   1288.77 o
  -6  15   3    18558.20    18885.99    488.62 o
  -3  15   3   165347.00   166308.94   2025.16 o
   0  15   3     4317.72     4656.70    671.25 o
   3  15   3      625.36      886.08    398.97 o
   6  15   3   104664.70   108167.43   1993.42 o
   9  15   3     6312.39     5471.14   1242.92 o
 -26  16   3   135443.72   138006.77   2620.43 o
 -23  16   3     7267.97     7684.82    679.14 o
 -20  16   3     6906.06     5626.92    691.50 o
 -17  16   3      336.86      507.02    158.62 o
 -14  16   3     4699.48     4549.58    729.40 o
 -11  16   3    35803.53    35634.28    719.60 o
  -8  16   3   152880.03   155618.25   1713.65 o
  -5  16   3    77818.88    76422.61   1176.90 o
  -2  16   3   204935.38   210090.56   2500.95 o
   1  16   3    42775.18    41507.98   1017.90 o
   4  16   3     2943.56     3888.67    976.70 o
   7  16   3     1528.44     1749.34    472.53 o
  10  16   3    14889.38    14288.78   1065.07 o
 -25  17   3    22113.78    23502.88   1099.40 o
 -22  17   3    29565.58    25783.10   1759.66 o
 -19  17   3      113.73      146.95    509.53 o
 -16  17   3    77883.24    77187.45   1616.25 o
 -13  17   3     1631.71     1370.64    251.41 o
 -10  17   3    10371.87    10000.79    765.19 o
  -7  17   3    11438.28    11959.04    551.22 o
  -4  17   3   235313.14   234768.09   3559.98 o
  -1  17   3     4302.89     4347.83    356.74 o
   2  17   3    47652.47    46976.71   1307.78 o
   5  17   3     2642.38     2565.80    674.88 o
   8  17   3    11142.88     9378.21   2645.15 o
 -24  18   3    10230.09    10024.42    578.20 o
 -21  18   3    46099.34    42621.45   1144.17 o
 -18  18   3    47134.98    47008.54   1468.97 o
 -15  18   3     7893.46     6393.63   1742.84 o
 -12  18   3    81884.39    81569.93   2458.37 o
  -9  18   3    52499.71    51535.16   1210.01 o
  -6  18   3    45280.34    45363.34    974.08 o
  -3  18   3   100983.18   105454.38   2268.08 o
   0  18   3    51989.61    52185.50   1624.04 o
   3  18   3     8999.32    10791.55   1113.48 o
   6  18   3    32515.45    30200.91   4475.20 o
 -23  19   3    38780.38    37195.19   1013.63 o
 -20  19   3    12005.99    11894.41   1167.04 o
 -17  19   3    53967.97    50063.29   2062.15 o
 -14  19   3   180513.77   181526.98   4378.38 o
 -11  19   3    13134.27    12349.69   1644.29 o
  -8  19   3    34753.21    36295.48   1641.89 o
  -5  19   3    35028.62    36535.61    958.82 o
  -2  19   3      280.57      833.72    304.66 o
   1  19   3    17488.54    17100.26   1300.67 o
   4  19   3    47778.41    46506.52   1812.19 o
 -25  20   3    13485.45    12026.02    611.81 o
 -22  20   3      427.01      280.36    232.73 o
 -19  20   3    41643.32    41947.54   1653.57 o
 -16  20   3     7120.38     7213.76    780.19 o
 -13  20   3   340310.69   332320.88   9363.80 o
 -10  20   3    72814.84    74806.82   1810.41 o
  -7  20   3      501.53      829.77    287.04 o
  -4  20   3      106.04      301.68    206.90 o
  -1  20   3    13120.42    12520.99    884.59 o
   2  20   3      108.66      971.68    849.44 o
   5  20   3    33343.51    33918.00   1682.41 o
 -24  21   3     3796.73     4786.66    577.74 o
 -21  21   3    13545.22    13972.33    706.82 o
 -18  21   3    42855.14    41070.63   1883.61 o
 -15  21   3   113201.30   117045.34   3403.61 o
 -12  21   3    42686.46    43897.15   1252.72 o
  -9  21   3    86699.23    89275.51   1742.60 o
  -6  21   3    17063.71    17925.93    939.65 o
  -3  21   3    44454.30    45064.22   2139.06 o
   0  21   3    23574.81    25031.46   2218.72 o
   3  21   3     2117.90     1157.77    764.29 o
 -23  22   3   159822.11   159423.83   2254.02 o
 -20  22   3     3343.21     2326.53   1435.20 o
 -17  22   3        4.43      112.75    192.60 o
 -14  22   3    54610.08    57704.38   2216.66 o
 -11  22   3    25565.46    25334.58    895.40 o
  -8  22   3    15275.55    16591.96   1770.30 o
  -5  22   3    73324.63    74330.30   1460.48 o
  -2  22   3        8.55      732.71    464.89 o
   1  22   3    91321.15    96430.03   2762.58 o
 -22  23   3    72735.59    75649.23   2080.00 o
 -19  23   3    36596.52    35911.48   1481.20 o
 -16  23   3      760.40      769.79    582.32 o
 -13  23   3      428.82      614.59    644.81 o
 -10  23   3    27715.92    25407.77   1426.27 o
  -7  23   3     3872.37     3463.34    302.30 o
  -4  23   3    48131.26    47982.92   2108.84 o
  -1  23   3   115081.73   120748.02   3074.34 o
 -21  24   3       80.89      166.18    482.06 o
 -18  24   3    26526.65    26803.82   1345.93 o
 -15  24   3     6402.44     6748.85    784.21 o
 -12  24   3    14635.26    14790.07   1139.23 o
  -9  24   3    16332.60    15823.54   1212.02 o
  -6  24   3    13725.65    14448.09   3383.35 o
  -3  24   3      986.43     2011.33    813.05 o
 -20  25   3    22656.43    21054.12   1263.52 o
 -17  25   3    11423.37     9713.32    880.34 o
 -14  25   3    48803.46    48585.84   1824.55 o
 -11  25   3    37384.00    37321.95   1744.21 o
  -8  25   3    49764.86    50104.81   2408.24 o
  -5  25   3    26490.67    24298.07   5931.68 o
 -16  26   3    31070.15    29871.98   1522.41 o
 -13  26   3     2740.76     1754.51   1558.11 o
 -10  26   3   154469.38   155496.22   3375.80 o
  -1   1   4   226907.06   233761.11   3392.97 o
  -3   2   4    17890.82    17836.94   1035.54 o
   0   2   4    43182.33    47097.76   1100.09 o
  -5   3   4   154460.17   162745.08   1848.31 o
  -2   3   4     4508.09     5538.44    362.10 o
   1   3   4    10840.96    10916.41    637.94 o
  -7   4   4   109064.38   110609.70   1114.51 o
  -4   4   4    64857.30    62450.29    991.93 o
  -1   4   4   326220.00   322729.75   2993.07 o
   2   4   4     1173.25     1598.98    236.07 o
  -9   5   4    21882.52    23126.39    530.49 o
  -6   5   4   257914.72   266518.41   2308.72 o
  -3   5   4   135494.44   139880.52   1750.04 o
   0   5   4   441493.16   444824.63   8273.32 o
   3   5   4    45383.40    44760.75    807.03 o
 -11   6   4     4796.89     5767.10    356.92 o
  -8   6   4     5966.04     6782.97    358.54 o
  -5   6   4    18072.29    16254.74    409.48 o
  -2   6   4   680545.25   648967.31  10382.16 o
   1   6   4    61157.41    62365.80   1436.57 o
   4   6   4    86278.33    88052.72   1090.91 o
 -13   7   4    11743.88    10796.10    690.02 o
 -10   7   4   208928.44   213199.34   2755.27 o
  -7   7   4    59714.18    60498.88   1041.10 o
  -4   7   4    60975.53    59925.96    955.25 o
  -1   7   4   239625.64   243459.08   3900.44 o
   2   7   4    29839.13    29189.39    845.12 o
   5   7   4    38494.48    37246.68    656.06 o
 -15   8   4   106293.09   106800.31   2125.93 o
 -12   8   4   186730.16   190160.30   2114.85 o
  -9   8   4    80110.63    80919.41   1284.86 o
  -6   8   4    41725.36    40185.92    627.51 o
  -3   8   4    38439.51    37900.15   1430.39 o
   0   8   4     2608.47     3457.45    916.17 o
   3   8   4    36338.82    35664.75    534.41 o
   6   8   4    31107.55    29198.53    731.17 o
 -17   9   4    48134.54    46118.59    807.96 o
 -14   9   4     6279.86     6361.63    465.60 o
 -11   9   4   341368.50   339111.97   3392.49 o
  -8   9   4    15708.98    15223.32    378.32 o
  -5   9   4     7923.50     7268.06    249.86 o
  -2   9   4    28489.81    31173.17   1048.69 o
   1   9   4    47174.44    45387.50   1124.24 o
   4   9   4      732.70      775.73    219.24 o
   7   9   4    83436.73    84235.47   1410.04 o
 -19  10   4    32053.64    33659.90   1094.77 o
 -16  10   4    59871.73    58521.84   1196.48 o
 -13  10   4   170227.19   173583.91   2359.35 o
 -10  10   4    77971.39    78607.84   1321.12 o
  -7  10   4   181646.20   185460.22   1700.04 o
  -4  10   4    39558.41    40158.01   1432.45 o
  -1  10   4   131126.58   129411.78   2037.33 o
   2  10   4    17898.23    17896.84    780.42 o
   5  10   4    11415.56    10903.28    836.29 o
   8  10   4    30082.62    29250.22    898.35 o
 -21  11   4   148669.66   151084.42   2501.87 o
 -18  11   4    32571.63    33640.78    817.03 o
 -15  11   4      275.05      423.47    238.35 o
 -12  11   4   110275.63   110557.13   1685.89 o
  -9  11   4    12933.93    12313.83    478.83 o
  -6  11   4    87634.86    86620.36   1088.99 o
  -3  11   4    91223.09    89785.31   1692.98 o
   0  11   4     5684.57     6412.79    488.58 o
   3  11   4   128641.48   132349.73   2019.76 o
   6  11   4    20927.12    20466.38    866.93 o
   9  11   4      489.20      661.49    256.09 o
 -23  12   4    73760.95    75679.94   1252.06 o
 -20  12   4   187798.81   187800.73   2385.97 o
 -17  12   4    69910.66    67617.52   1399.27 o
 -14  12   4     1330.31     1677.50    231.35 o
 -11  12   4       57.61      191.39    172.86 o
  -8  12   4    89756.98    91078.06   1207.85 o
  -5  12   4     2544.63     2316.06    727.90 o
  -2  12   4   116963.35   115788.23   2158.74 o
   1  12   4   233166.03   239323.67   3057.25 o
   4  12   4    77577.45    79552.41   2738.55 o
   7  12   4    30102.79    30665.70   1864.25 o
  10  12   4      764.91     1178.71    457.19 o
 -25  13   4     5426.35     4379.75   1558.11 o
 -22  13   4   150783.34   154584.44   1855.94 o
 -19  13   4    14192.73    13869.89    598.63 o
 -16  13   4    57151.00    55715.52   1000.35 o
 -13  13   4    14824.82    14094.30    383.81 o
 -10  13   4    55937.70    54591.76   1466.27 o
  -7  13   4    47874.46    49168.99    903.40 o
  -4  13   4    17510.92    18126.25    760.43 o
  -1  13   4      384.95     1329.55    339.61 o
   2  13   4   418861.81   420528.13  18862.18 o
   5  13   4     3941.29     3929.28    402.40 o
   8  13   4    25790.66    26091.04    825.05 o
  11  13   4    15194.17    13770.32   1065.07 o
 -24  14   4     8589.68     9138.21    670.45 o
 -21  14   4    41548.86    41463.22   1647.90 o
 -18  14   4    90542.81    82771.12   3269.37 o
 -15  14   4    36459.32    35565.39    961.66 o
 -12  14   4    93409.23    94144.09   3044.17 o
  -9  14   4    12044.37    12281.90    455.61 o
  -6  14   4   122958.31   122581.20   1742.07 o
  -3  14   4    28383.17    27033.86   1146.44 o
   0  14   4    90042.87    90358.27   2760.52 o
   3  14   4    48611.12    50621.15   1184.68 o
   6  14   4    26122.96    28982.76    777.05 o
   9  14   4    14486.91    14387.85    781.12 o
 -23  15   4     3867.25     3950.59   1092.21 o
 -20  15   4    20786.72    20635.13   2237.60 o
 -17  15   4     9669.24     8080.65    757.09 o
 -14  15   4    38476.77    38213.20   1094.13 o
 -11  15   4    46195.62    45175.26    894.15 o
  -8  15   4   337795.53   330504.31   4528.63 o
  -5  15   4     1655.72     1305.75    385.06 o
  -2  15   4    42354.06    40290.54   1837.60 o
   1  15   4    44086.73    43342.22   2232.45 o
   4  15   4    16470.47    16632.02   1193.16 o
   7  15   4    12562.15    12510.23    531.56 o
  10  15   4    48215.52    48686.09   2817.52 o
 -25  16   4     4408.71     4790.50    510.34 o
 -22  16   4    21297.96    20110.14    938.71 o
 -19  16   4     9548.46     9029.97   1509.36 o
 -16  16   4    17534.97    15919.63    882.01 o
 -13  16   4    70346.17    66994.02   3093.91 o
 -10  16   4    45310.94    44272.09    926.39 o
  -7  16   4   208662.92   205706.05   2322.40 o
  -4  16   4    15568.41    15204.83   1266.27 o
  -1  16   4    17548.99    19741.84   1455.11 o
   2  16   4    14934.99    14161.74   2691.85 o
   5  16   4       25.70      192.55    204.64 o
   8  16   4        0.09      264.38    607.73 o
 -24  17   4    33093.09    30562.80   1335.62 o
 -21  17   4    70714.73    66543.63   1837.60 o
 -18  17   4    72781.63    73113.34   4753.31 o
 -15  17   4     3292.80     2991.56   1024.05 o
 -12  17   4    28438.18    27547.43   1124.13 o
  -9  17   4   193613.23   196372.00   2976.88 o
  -6  17   4      435.30      710.13    150.67 o
  -3  17   4    78471.45    81446.33   3018.03 o
   0  17   4    36567.17    36838.52   2100.60 o
   3  17   4    21789.89    20616.00   2274.34 o
   6  17   4    36947.79    39824.96   1777.86 o
 -23  18   4    75697.75    73901.59   2013.39 o
 -20  18   4     4647.32     3544.73   2145.24 o
 -17  18   4   151597.17   149499.33   6140.09 o
 -14  18   4     1297.79     1390.00    427.36 o
 -11  18   4      805.75     1413.79    415.57 o
  -8  18   4    18848.77    19313.27    815.94 o
  -5  18   4    19789.91    20098.23   1503.18 o
  -2  18   4    26115.46    29372.07   2019.57 o
   1  18   4    52430.21    54426.88   2560.69 o
   4  18   4    30083.83    31914.22   1573.91 o
   7  18   4    57320.39    60741.73   2205.67 o
 -22  19   4    53138.33    48765.75   1635.02 o
 -19  19   4   131197.94   130370.70   3381.98 o
 -16  19   4    24434.21    21967.47    893.42 o
 -13  19   4    16861.19    16912.96    826.53 o
 -10  19   4      125.24      231.12    172.82 o
  -7  19   4    32747.17    34932.50    690.36 o
  -4  19   4     1995.19     3692.37    943.52 o
  -1  19   4     9229.81     9453.06   2560.69 o
   2  19   4    13311.73    13369.98   2845.67 o
   5  19   4   134063.44   135745.47   3871.59 o
 -24  20   4     7409.52     6414.43    806.18 o
 -21  20   4    13765.56    10674.01    834.34 o
 -18  20   4   156385.08   138507.52  11652.21 o
 -15  20   4    29593.22    29461.41    917.82 o
 -12  20   4    19299.41    19969.06   1291.90 o
  -9  20   4    36525.74    38405.51    909.40 o
  -6  20   4     2804.62     3147.24    252.93 o
  -3  20   4    24750.58    24858.41   1497.68 o
   0  20   4    32527.96    35901.87   2119.83 o
   3  20   4    21733.55    21558.15   4064.56 o
 -23  21   4    12673.92    12035.04   1017.00 o
 -20  21   4    44099.88    45030.81   1607.56 o
 -17  21   4       88.21      235.95    202.09 o
 -14  21   4    22931.43    23181.57    916.46 o
 -11  21   4    38599.84    38898.61   1751.76 o
  -8  21   4    21545.70    22502.34   1521.03 o
  -5  21   4    90209.06    89230.03   3043.44 o
  -2  21   4     3953.45     5956.41   2218.72 o
   1  21   4    14137.69    16600.20   3494.60 o
 -22  22   4     4965.24     5027.99    710.73 o
 -19  22   4     1847.80     2691.16   1639.83 o
 -16  22   4    25481.20    25448.97   1253.91 o
 -13  22   4     1073.06     1430.39    617.34 o
 -10  22   4    79195.00    78293.70   2638.29 o
  -7  22   4     2157.25     2110.22   1339.74 o
  -4  22   4   136907.38   122190.77   2950.05 o
  -1  22   4     7198.37     5646.71   2013.39 o
 -21  23   4    17428.22    16938.05   1183.18 o
 -18  23   4    34820.50    36248.65   1554.68 o
 -15  23   4     7856.05     8436.75    823.35 o
 -12  23   4     2247.83     1948.84   1391.25 o
  -9  23   4    45652.88    46164.55   1907.64 o
  -6  23   4   163665.94   133440.92   3057.86 o
  -3  23   4    20398.93    21515.57   1802.58 o
 -20  24   4    44020.86    45185.32   2084.12 o
 -17  24   4    12564.59    12243.11    955.19 o
 -14  24   4    74359.26    74131.63   2274.34 o
 -11  24   4     1613.60     1643.95    596.74 o
  -8  24   4     1396.30     1297.86   1156.40 o
 -16  25   4    38113.20    37816.38   1729.10 o
 -13  25   4    73297.25    73914.63   2268.16 o
 -10  25   4    24990.15    27447.26   1678.97 o
  -7  25   4    23900.75    23149.22   1698.20 o
   0   1   5    76102.34    75685.31   1456.82 o
  -2   2   5     1999.63     1992.79    846.70 o
   1   2   5    13053.52    14158.31    690.13 o
  -4   3   5   184670.56   184074.48   2922.58 o
  -1   3   5    69960.25    74399.51   1049.35 o
   2   3   5    67375.40    69036.34   1570.47 o
  -6   4   5   330415.53   324746.72   3349.20 o
  -3   4   5    38962.25    37920.05    938.30 o
   0   4   5    31935.74    32481.11    753.74 o
   3   4   5    20179.75    20759.89    468.17 o
  -8   5   5    18748.66    19044.80    460.77 o
  -5   5   5   499202.84   505242.44   7029.71 o
  -2   5   5     7907.49     8608.58    420.55 o
   1   5   5    25066.75    25298.17   1293.74 o
   4   5   5    10113.37    10339.88    392.38 o
 -10   6   5    37569.34    36086.70    807.13 o
  -7   6   5   187602.31   190842.50   2043.03 o
  -4   6   5    11804.23    11654.01    568.72 o
  -1   6   5    54340.51    55265.96    929.97 o
   2   6   5    71390.55    71819.43    742.72 o
   5   6   5    17496.69    16732.81    587.51 o
 -12   7   5     1718.78     1636.18    370.60 o
  -9   7   5    16491.21    16169.79    510.85 o
  -6   7   5    44255.99    46968.22    730.00 o
  -3   7   5    51048.76    51393.83    870.22 o
   0   7   5    26274.82    26515.02   1681.03 o
   3   7   5    78559.87    79248.87   1129.04 o
   6   7   5    36228.98    37285.81    908.60 o
 -14   8   5    85511.11    87312.90   1122.44 o
 -11   8   5    80115.34    79488.66   1236.17 o
  -8   8   5    17619.61    18412.36    599.34 o
  -5   8   5    89783.75    91131.32   1417.41 o
  -2   8   5       22.86      370.82    495.11 o
   1   8   5    18220.56    17720.60    823.08 o
   4   8   5    17103.96    16373.77    265.28 o
   7   8   5   371295.53   365830.34  10465.36 o
 -16   9   5   298846.06   290105.56   8668.28 o
 -13   9   5    19977.42    19305.68    539.60 o
 -10   9   5    52158.58    53764.88    911.85 o
  -7   9   5    94225.10    95279.44   1066.08 o
  -4   9   5    18512.63    18646.78    390.10 o
  -1   9   5    65549.17    67946.48   1459.03 o
   2   9   5    22853.00    21466.49    903.28 o
   5   9   5    55479.81    55050.85    856.25 o
   8   9   5    73282.25    74954.83   1798.46 o
 -18  10   5    22958.59    23290.89    960.76 o
 -15  10   5      110.54      378.46    193.25 o
 -12  10   5    35502.71    34654.51    642.61 o
  -9  10   5    24190.14    24385.44    544.47 o
  -6  10   5   103344.28   102024.40   2046.47 o
  -3  10   5   122158.09   123968.63   3232.28 o
   0  10   5   110660.14   116718.66   4401.04 o
   3  10   5    37358.48    35021.14   1134.13 o
   6  10   5    30603.87    30318.97   1508.67 o
   9  10   5      819.67     1457.17    556.22 o
 -20  11   5    21592.40    20776.00   1124.81 o
 -17  11   5       96.25      166.13    143.02 o
 -14  11   5    29985.19    30502.26   1004.74 o
 -11  11   5     1347.79     1876.30    235.48 o
  -8  11   5    47473.01    46146.00    678.23 o
  -5  11   5    13374.33    15279.68   1021.12 o
  -2  11   5   203745.66   200272.00   3331.66 o
   1  11   5    18500.02    17959.17   1408.41 o
   4  11   5     2373.44     2676.74   1351.42 o
   7  11   5     5920.68     5990.05   1782.66 o
  10  11   5    21695.56    24438.84   3605.16 o
 -22  12   5    14009.65    13792.99    982.66 o
 -19  12   5    16021.86    17645.35   1678.29 o
 -16  12   5    87427.90    86109.92   1657.40 o
 -13  12   5    10575.94    11027.13    463.94 o
 -10  12   5    26682.11    26374.93    436.59 o
  -7  12   5    33202.60    32974.82    791.55 o
  -4  12   5   210405.48   213174.63   4026.10 o
  -1  12   5    64895.06    67131.69   1338.41 o
   2  12   5    38776.33    35932.77   2169.96 o
   5  12   5    14263.84    16265.78   1335.62 o
   8  12   5    17360.76    17771.70   1805.33 o
  11  12   5     1200.72     1600.00    963.44 o
 -24  13   5     2350.57     2671.25   1240.86 o
 -21  13   5    23406.65    24015.15   3928.59 o
 -18  13   5    65691.54    62867.04   1313.73 o
 -15  13   5    26088.69    24595.84    722.41 o
 -12  13   5   164231.06   163379.56   1926.34 o
  -9  13   5     3655.19     3927.83    604.15 o
  -6  13   5      194.66      707.46    694.59 o
  -3  13   5    89369.39    91275.70   2399.32 o
   0  13   5     6301.51    10229.72   2126.70 o
   3  13   5    23189.51    22879.35   1771.68 o
   6  13   5    84114.09    90151.57   2820.26 o
   9  13   5     2094.74     2200.18    912.62 o
 -23  14   5     7051.19     6208.42   2178.89 o
 -20  14   5     1474.19     1575.97    409.96 o
 -17  14   5    65716.55    61592.55   1279.86 o
 -14  14   5    76528.83    74884.63   1109.85 o
  -8  14   5    37397.93    36788.13   1151.38 o
  -5  14   5    15304.26    14932.90   1212.02 o
  -2  14   5     3234.23     3233.65   1550.56 o
   1  14   5    10740.65    10891.69   2681.55 o
   4  14   5    19395.11    19007.07   3520.69 o
   7  14   5    36912.14    40434.06   1756.57 o
  10  14   5    83738.30    84161.52   2363.61 o
 -22  15   5    17884.99    18019.60   1007.38 o
 -19  15   5     9874.73     7742.64   1382.32 o
 -16  15   5    11631.53    11483.15    728.01 o
 -13  15   5   265714.94   263806.16   5563.48 o
 -10  15   5     8358.12     7745.92    355.84 o
  -7  15   5    25301.32    25340.47   1663.87 o
  -4  15   5    11150.72    11646.37   1047.21 o
  -1  15   5    36332.45    39445.22   1959.15 o
   2  15   5    17310.36    18218.06   1891.85 o
   5  15   5    28500.37    27414.98   1455.11 o
 -24  16   5       59.69       39.14    189.53 o
 -21  16   5    97562.23    98499.05   2373.22 o
 -18  16   5     9472.68     7289.09   1314.71 o
 -15  16   5    15645.57    14592.24    966.91 o
 -12  16   5    71648.97    72297.53   1798.44 o
  -9  16   5    43029.71    43054.95    940.49 o
  -6  16   5    38161.25    40991.66   1774.42 o
  -3  16   5   102071.89   104826.28   3704.04 o
   0  16   5     9557.41     9186.63   2954.17 o
   3  16   5    55422.65    54208.51   2180.95 o
   6  16   5    29856.64    31327.78   1558.11 o
 -23  17   5   114340.38   112642.95   2561.38 o
 -20  17   5    30430.51    30167.95   1354.17 o
 -17  17   5    28786.17    26949.16    883.68 o
 -14  17   5     7717.41     7023.80   1416.49 o
 -11  17   5     8628.27     9894.43    852.86 o
  -8  17   5    22858.78    22639.01   1597.94 o
  -5  17   5    54351.88    50719.40   2377.34 o
  -2  17   5    20304.61    20240.38   2087.56 o
   1  17   5   161891.34   171159.78   4498.55 o
 -22  18   5   164772.83   158857.63   2965.16 o
 -19  18   5     2714.04     2311.42    522.58 o
 -16  18   5    17175.42    16306.55   1131.18 o
 -13  18   5    26856.79    26888.63    804.18 o
 -10  18   5    18185.13    18176.02    783.03 o
  -7  18   5      216.75      164.12    454.59 o
  -4  18   5   101437.19   106010.14   3191.08 o
  -1  18   5    33996.30    34702.21   1779.92 o
   2  18   5   130122.56   136802.98   3276.92 o
   5  18   5    34225.52    35119.72   1784.04 o
 -21  19   5    28097.66    25616.53   1492.88 o
 -18  19   5    30398.16    29847.95   1355.54 o
 -15  19   5    19376.57    13590.36   4629.71 o
 -12  19   5    48703.94    48052.36   1218.20 o
  -9  19   5    25347.35    27602.45   1499.75 o
  -6  19   5    11236.11    11245.34   1486.70 o
  -3  19   5     5773.66     6806.54   1693.39 o
   0  19   5   113388.52   112901.14   2882.07 o
   3  19   5      486.97      328.93    788.33 o
 -20  20   5     2831.65     1707.81   1209.96 o
 -17  20   5    13318.08    14945.26   1044.47 o
 -14  20   5    56565.87    59044.22   2145.93 o
 -11  20   5      683.94      749.87    738.89 o
  -8  20   5   161671.58   161164.91   4282.24 o
  -5  20   5    13250.73    13124.83   1201.72 o
  -2  20   5     3708.75     3244.64   1438.63 o
   1  20   5    22633.12    23126.56   1503.87 o
 -19  21   5    11782.72    10015.47    881.72 o
 -16  21   5      388.15      574.76    512.28 o
 -13  21   5    18050.54    17165.35   1350.05 o
 -10  21   5   119563.80   114995.56   2961.72 o
  -7  21   5    75428.43    76136.09   2794.17 o
  -4  21   5    14416.94    17356.25   1279.32 o
  -1  21   5     6131.43     6733.75   2668.50 o
 -18  22   5    21855.28    24410.00   1341.12 o
 -15  22   5    20430.97    21064.41   1253.91 o
 -12  22   5    12340.54    11009.80   3406.70 o
  -9  22   5   154857.75   150558.89   3210.99 o
  -6  22   5    15542.30    14369.12   1220.26 o
  -3  22   5     8208.69     8900.96   3811.85 o
 -17  23   5    46934.13    43377.24   2279.83 o
 -14  23   5    26673.13    24751.97   1383.01 o
 -11  23   5    26532.84    25126.91   1454.42 o
  -8  23   5     8436.81     9546.46   1515.54 o
  -5  23   5    17630.44    19306.47   1411.16 o
 -16  24   5       38.28      291.16    450.47 o
 -13  24   5     8000.20     8163.45    968.93 o
 -10  24   5     1711.05     1406.35   1100.77 o
   0   0   6   352724.00   365818.34   6171.34 o
   1   1   6   144364.55   147125.41   2862.15 o
  -1   2   6   115492.42   117242.60   1734.03 o
   2   2   6    13335.32    14158.31    713.48 o
  -3   3   6      171.53      459.09    191.87 o
   0   3   6     6462.33     7405.72    559.22 o
   3   3   6     6881.81     8379.76   1454.42 o
  -5   4   6    46996.71    47562.66   1439.32 o
  -2   4   6    21121.02    21286.12    613.06 o
   1   4   6    38482.84    39012.65    653.20 o
   4   4   6    35830.40    37140.27    778.11 o
  -7   5   6    19072.74    20578.23   1056.14 o
  -4   5   6     7238.65     6835.28    832.96 o
  -1   5   6   165919.95   163896.73   2673.77 o
   2   5   6    18675.65    18592.67    616.37 o
   5   5   6    64545.90    65995.46   1253.53 o
  -9   6   6       54.55      151.86    132.58 o
  -6   6   6     2816.71     3126.83    492.69 o
  -3   6   6    63527.55    64353.60   1405.28 o
   0   6   6    17821.85    17479.85    562.47 o
   3   6   6   306205.41   315242.75   2644.29 o
   6   6   6     1508.28     2259.17    428.90 o
 -11   7   6    28655.35    28607.50    671.58 o
  -8   7   6     4171.05     4418.68    537.51 o
  -5   7   6    17322.41    17651.07    640.43 o
  -2   7   6    97483.26    96197.90   1763.81 o
   1   7   6    22657.63    22726.87    459.77 o
   4   7   6   222446.75   230201.66   2019.11 o
   7   7   6     8918.36     8582.64   1056.83 o
 -13   8   6    29034.13    29011.58    981.65 o
 -10   8   6    90206.44    91075.26   1341.28 o
  -7   8   6    72305.40    71745.27   1437.95 o
  -4   8   6     7643.00     8186.63    520.56 o
  -1   8   6     9906.32     8251.35    811.68 o
   2   8   6   199821.08   202652.77   2712.72 o
   5   8   6    30335.27    30892.96    958.23 o
   8   8   6    19775.34    20388.02   3360.01 o
 -15   9   6    11321.51    12124.52    711.13 o
 -12   9   6   130557.05   128706.49   1794.82 o
  -9   9   6     3196.49     3010.10    504.74 o
  -6   9   6   281877.28   282029.69   3065.35 o
  -3   9   6     7713.28     9491.52   2360.86 o
   0   9   6     7171.14     8284.99   2652.02 o
   3   9   6    66785.35    65812.09   2859.06 o
   6   9   6    31204.71    31860.43    764.45 o
   9   9   6    12541.64    12232.13   1361.03 o
 -17  10   6     6033.13     6223.53   1746.96 o
 -14  10   6      267.23      929.61    298.34 o
 -11  10   6    85470.41    85663.66   1139.19 o
  -8  10   6   173428.02   171559.47   1627.00 o
  -5  10   6    80566.70    81859.61   1985.24 o
  -2  10   6    27054.13    25887.77   1220.26 o
   1  10   6     1062.13     1301.64    416.36 o
   4  10   6    56388.79    55696.58   2287.39 o
   7  10   6      209.25      155.88    360.52 o
  10  10   6     4737.53     5825.93   1704.38 o
 -19  11   6    10932.36    10751.61    861.12 o
 -16  11   6    37461.34    35052.74    759.66 o
 -13  11   6     8881.46     8928.01    519.80 o
 -10  11   6       48.87      250.35    160.35 o
  -7  11   6   228397.92   227287.42   2085.01 o
  -4  11   6     1732.71     2125.33    544.55 o
  -1  11   6    54893.61    55464.48   1982.49 o
   2  11   6    79071.80    86514.14   3083.95 o
   5  11   6    18053.82    18068.36   3799.49 o
   8  11   6    31055.81    34100.66   1617.86 o
  11  11   6    19257.46    21021.84   1558.11 o
 -21  12   6    57621.77    55991.17   1764.81 o
 -18  12   6    53045.35    50074.59   2264.04 o
 -15  12   6   133476.53   129302.55   2241.10 o
 -12  12   6    22812.75    21933.71    663.14 o
  -9  12   6    43699.91    43082.61    656.20 o
  -6  12   6    12380.30    12606.37   1009.44 o
  -3  12   6    63257.68    63239.94   2132.88 o
   0  12   6    19135.56    18839.52   1422.15 o
   3  12   6    75474.75    78321.86   2977.52 o
   6  12   6    64771.42    64198.57   2291.51 o
   9  12   6    10409.57    11894.27   2417.17 o
 -23  13   6    21804.41    22481.07   1217.51 o
 -20  13   6     6248.56     8260.27   1613.74 o
 -17  13   6   192377.05   174211.45   3877.09 o
 -14  13   6    21224.33    20131.72    700.63 o
 -11  13   6    15849.17    15221.63    488.95 o
  -8  13   6    11308.96     9997.84    715.77 o
  -5  13   6    22576.35    21449.65   2126.70 o
  -2  13   6     6991.96     6814.09   2599.83 o
   1  13   6    22304.69    22081.41   1601.38 o
   4  13   6       79.97      811.68    903.69 o
   7  13   6   169483.83   180424.00   3383.35 o
  10  13   6     3040.82     3326.36   1469.53 o
 -22  14   6    24911.57    23014.63   1710.56 o
 -19  14   6    23926.80    22228.37   1021.80 o
 -16  14   6   118962.74   117719.06   2327.25 o
 -13  14   6    15101.09    14645.00    545.81 o
 -10  14   6    28916.90    26953.54    899.17 o
  -7  14   6    21494.67    20960.04   1468.16 o
  -4  14   6     7678.15     7733.58   2584.04 o
  -1  14   6     4241.47     4133.91    782.15 o
   2  14   6    33445.87    39023.59   1847.90 o
   5  14   6   101543.98   109443.63   2704.21 o
   8  14   6    50295.81    54504.47   1951.59 o
 -21  15   6    20009.07    19347.67   1486.01 o
 -18  15   6    51784.30    49486.48   1080.39 o
 -15  15   6      159.83      201.12    134.84 o
 -12  15   6    32974.09    32075.57   1808.90 o
  -9  15   6    38937.75    38603.33   1783.35 o
  -6  15   6    18265.07    17491.53   1395.37 o
  -3  15   6   208597.81   213212.39   6384.90 o
   0  15   6     1400.08     1604.12   1168.07 o
   3  15   6     1672.95     1284.12    466.27 o
   6  15   6   138115.31   145332.44   3206.19 o
 -20  16   6     6104.37     4422.02    798.11 o
 -17  16   6     6203.38     6845.13   1409.47 o
 -14  16   6    29733.68    27647.27    815.52 o
 -11  16   6    16697.48    15346.89   1008.84 o
  -8  16   6    88735.63    86597.23   3862.67 o
  -5  16   6    26204.42    25935.15   1376.83 o
  -2  16   6    89953.28    90336.98   3154.00 o
   1  16   6    22634.78    23215.15   4291.85 o
   4  16   6     8212.33     9196.24   1588.33 o
 -22  17   6    21614.22    21184.58    795.41 o
 -19  17   6    10903.37    12380.45    926.35 o
 -16  17   6    25162.76    24440.21   1291.68 o
 -13  17   6    17576.74    17498.40   1752.45 o
 -10  17   6    37458.88    37628.21   1329.44 o
  -7  17   6    36787.53    39383.42   1770.30 o
  -4  17   6   275631.50   276352.09   4135.97 o
  -1  17   6     1787.30     2718.63   1122.06 o
   2  17   6    19500.61    20363.98   3662.15 o
   5  17   6      611.19     1114.51    768.41 o
 -21  18   6    18681.48    16640.72   1076.74 o
 -18  18   6    41357.75    40729.34   1578.72 o
 -15  18   6       99.20      591.93    540.43 o
 -12  18   6    55942.74    49847.29   1960.52 o
  -9  18   6    37006.80    38624.61   1744.21 o
  -6  18   6    27455.67    26620.48   1863.69 o
  -3  18   6    49372.88    48291.93   1931.68 o
   0  18   6    27845.78    30070.44   1632.28 o
   3  18   6     6257.37     6244.82   2605.33 o
 -20  19   6    22616.82    23349.05   1280.69 o
 -17  19   6    35560.25    36308.39   1493.56 o
 -14  19   6   148885.22   147880.78   3462.32 o
 -11  19   6    21560.07    19115.57   1209.96 o
  -8  19   6    13608.83    14994.02   1181.80 o
  -5  19   6    29198.59    30365.03   2173.39 o
  -2  19   6     4952.16     4193.66   2738.55 o
   1  19   6     9666.01     9159.84   3112.11 o
 -19  20   6    32298.85    31209.67   1597.26 o
 -16  20   6    13037.04    13650.15   1024.55 o
 -13  20   6   183958.41   188561.36   3487.04 o
 -10  20   6      807.24      843.95    552.79 o
  -7  20   6      411.62      441.55    624.21 o
  -4  20   6     8827.95     9043.11   1047.90 o
  -1  20   6     6955.42     8075.55   2276.40 o
 -18  21   6    20615.01    21049.31   1250.47 o
 -15  21   6    99776.82   102469.53   2651.34 o
 -12  21   6    17770.54    16988.18   1318.46 o
  -9  21   6    14131.57    12673.67   1767.56 o
  -6  21   6    21273.73    22625.96   1714.68 o
  -3  21   6    32386.51    31757.65   2730.99 o
 -17  22   6       40.51      535.62    435.37 o
 -14  22   6    39539.54    38852.60   1694.77 o
 -11  22   6    10967.21    10433.67   1044.47 o
  -8  22   6     6148.49     3380.61   3092.19 o
  -5  22   6    44738.02    45312.35   2106.10 o
 -13  23   6     5634.94     5648.77    809.62 o
 -10  23   6     6158.53     4356.40   3196.57 o
  -1   1   7    11289.36    10942.12    477.71 o
  -3   2   7    53937.38    53753.54   1026.34 o
   0   2   7       10.69      147.87    139.65 o
  -5   3   7    34857.06    34913.02   1187.30 o
  -2   3   7     9862.31     9616.80    942.49 o
   1   3   7    15709.91    15479.07    563.89 o
  -7   4   7   100836.49   103044.98   2902.67 o
  -4   4   7    80817.58    81320.13   1961.20 o
  -1   4   7   160477.47   163558.16   2035.51 o
   2   4   7    16839.02    17244.65    470.69 o
  -9   5   7    14481.93    14293.22    628.40 o
  -6   5   7   112680.02   111043.21   2096.99 o
  -3   5   7    16634.52    17672.29    673.68 o
   0   5   7   297484.56   303107.00   3600.70 o
   3   5   7    76700.66    78135.70   1272.82 o
 -11   6   7     5983.36     5439.65    411.94 o
  -8   6   7      399.91      377.68    576.14 o
  -5   6   7    35322.72    34753.61   1295.69 o
  -2   6   7   259635.56   264248.63   2874.57 o
   1   6   7    54854.14    57235.42   1632.62 o
   4   6   7    35226.46    35126.13    991.91 o
 -13   7   7      731.84      715.76    179.23 o
 -10   7   7   108314.01   108530.31   1913.82 o
  -7   7   7    35641.91    34765.58   1307.50 o
  -4   7   7    30850.98    31545.42   1155.24 o
  -1   7   7   166037.83   161096.64  11571.87 o
   2   7   7    26398.44    26347.96    726.71 o
   5   7   7    20299.05    20134.96    558.79 o
 -15   8   7    43284.88    42494.15   4750.57 o
 -12   8   7   110827.50   111014.98   1944.59 o
  -9   8   7    58171.46    58575.56    997.94 o
  -6   8   7    45297.91    45900.21   1073.85 o
  -3   8   7    48681.32    50551.58   1062.32 o
   0   8   7      142.61      -28.15    234.85 o
   3   8   7    17974.97    18555.22   1328.76 o
   6   8   7    24984.73    28605.71   3883.27 o
 -17   9   7    40823.50    41906.34   5889.80 o
 -14   9   7      116.76      479.24    295.13 o
 -11   9   7   241945.78   243012.20   3444.47 o
  -8   9   7      872.17     1156.09    238.19 o
  -5   9   7     8352.50     8464.48    711.40 o
  -2   9   7     2705.23     3066.79    535.62 o
   1   9   7     2636.25     2897.86   1043.78 o
   4   9   7     1964.37     2050.48   1104.21 o
   7   9   7    88286.75    90626.77   2893.05 o
 -19  10   7    17494.45    25317.81   1273.82 o
 -16  10   7    24987.11    27485.71   1299.92 o
 -13  10   7   105219.59   102505.84   2265.80 o
 -10  10   7    35520.92    33915.45   1100.98 o
  -7  10   7    28226.79    28642.50   1110.02 o
  -4  10   7    22301.87    23882.62   1540.26 o
  -1  10   7    92556.33    92955.36   3195.89 o
   2  10   7     9230.84     9780.62   1803.27 o
   5  10   7     2384.34     2595.71    789.70 o
   8  10   7    48144.11    46344.46   2349.88 o
 -21  11   7    94184.43    98244.98   2803.09 o
 -18  11   7       13.86      198.46    356.40 o
 -15  11   7      111.40      171.94    234.16 o
 -12  11   7    71129.00    69215.94   1175.63 o
  -9  11   7     5834.56     5761.07    394.27 o
  -6  11   7     7264.49     7453.20    409.21 o
  -3  11   7   107154.58   103610.82   3476.74 o
   0  11   7     1996.80     2682.24    743.69 o
   3  11   7   169134.14   175526.50   4316.57 o
   6  11   7    21132.98    20877.63   1359.66 o
   9  11   7     2663.82     2898.55    979.92 o
 -20  12   7   117305.14   117601.58   2774.94 o
 -17  12   7    18185.57    17986.64    960.69 o
 -14  12   7     8842.86     7587.01    487.89 o
 -11  12   7    25599.24    24099.97    711.95 o
  -8  12   7      943.10      761.16    219.95 o
  -5  12   7     7014.53     6493.40    908.50 o
  -2  12   7   168815.55   170801.34   5250.48 o
   1  12   7   136300.13   141193.05   3761.72 o
   4  12   7    63768.17    65793.08   2126.70 o
   7  12   7    25628.23    27336.01   5218.89 o
 -19  13   7     2674.95     2206.36   1181.12 o
 -16  13   7    29551.56    29621.48   1097.00 o
 -13  13   7    19996.30    19169.63   1077.89 o
 -10  13   7    15618.55    15830.08   1206.23 o
  -7  13   7    23648.67    24074.89   1600.00 o
  -4  13   7    38487.81    40421.70   1905.58 o
  -1  13   7    14608.96    12628.35   4311.77 o
   2  13   7   172553.09   172078.58   4335.80 o
   5  13   7     3203.86     4446.36   1277.94 o
 -18  14   7    12100.15    12622.91    924.14 o
 -15  14   7    15599.47    14537.99    595.24 o
 -12  14   7   127561.67   128818.99   2132.82 o
  -9  14   7    29791.32    29738.77   1463.35 o
  -6  14   7    88098.98    87786.59   2740.61 o
  -3  14   7    38293.59    40275.44   1781.29 o
   0  14   7    65474.46    68249.39   2432.28 o
   3  14   7    12010.69    13364.49   2732.37 o
   6  14   7     9782.22     8075.55   2537.34 o
 -20  15   7     6603.83     5973.03    869.70 o
 -17  15   7     4620.08     4035.84   1312.28 o
 -14  15   7    44789.32    46358.77   1015.46 o
 -11  15   7    12458.92    12507.49   1392.62 o
  -8  15   7   246935.91   239720.95   4304.21 o
  -5  15   7       33.64      493.05    696.31 o
  -2  15   7     6088.37     4635.89   3114.86 o
   1  15   7    13318.73    11557.10   2380.09 o
   4  15   7     6938.82     7269.37   1567.73 o
 -19  16   7     1825.00     1578.74    793.67 o
 -16  16   7     4627.55     3432.80   1665.24 o
 -13  16   7    41420.04    39491.91   1560.86 o
 -10  16   7    51615.31    50685.07   2391.08 o
  -7  16   7   118930.25   123850.52   3484.30 o
  -4  16   7    30296.04    29325.37   1684.47 o
  -1  16   7     3765.12     3877.09   1000.52 o
   2  16   7     4429.73     4629.02   1793.65 o
 -18  17   7    27090.51    28204.69   1398.80 o
 -12  17   7    19715.97    20703.21   1521.72 o
  -9  17   7    79076.53    85750.54   2382.84 o
  -6  17   7      418.81      256.14    536.31 o
  -3  17   7    27759.90    23250.86   1756.57 o
   0  17   7    27855.79    27769.32   5489.45 o
 -17  18   7   129006.04   121517.80   2790.73 o
 -14  18   7    18533.03    16234.88   1150.90 o
 -11  18   7      131.74      364.64    347.47 o
  -8  18   7    20234.82    19166.38   1608.24 o
  -5  18   7    11837.50    14175.47   1146.10 o
  -2  18   7    11775.61    12321.39   1142.66 o
 -16  19   7    30754.50    32357.14   1534.77 o
 -13  19   7    35724.41    33703.06   2623.18 o
 -10  19   7        3.20      185.41    843.26 o
  -7  19   7     8083.43     8528.77   1155.71 o
  -4  19   7      585.25      510.22    719.66 o
 -15  20   7       64.76      335.11    332.36 o
 -12  20   7     7158.58     6308.68   2139.06 o
  -9  20   7    30351.42    27694.47   1627.47 o
  -6  20   7      247.20      289.79    559.66 o
 -11  21   7    13448.68    12339.25   1092.53 o
   0   1   8    77705.89    78583.03   1748.91 o
  -2   2   8     9248.75     9377.73    659.62 o
   1   2   8      723.38      721.02    232.45 o
  -4   3   8    87763.28    89670.02   1629.51 o
  -1   3   8    15616.26    15801.67    717.83 o
   2   3   8    58181.16    58370.57   1395.98 o
  -6   4   8   292496.16   293625.13   5726.31 o
  -3   4   8      861.72     1460.13    404.66 o
   0   4   8    10692.37     9900.75    644.04 o
   3   4   8    11930.23    11460.44    627.47 o
  -8   5   8    32976.09    33737.29    971.98 o
  -5   5   8   253756.00   258130.09   5030.46 o
  -2   5   8    62152.53    62189.04   1811.16 o
   1   5   8     3903.75     3584.91    752.01 o
   4   5   8    43753.02    42695.61    903.06 o
 -10   6   8    26208.69    24821.33   1304.72 o
  -7   6   8    94982.74    93777.16   2204.13 o
  -4   6   8      513.16      664.72    449.10 o
  -1   6   8    55461.18    57748.40   1916.91 o
   2   6   8    82859.63    84432.77   1825.03 o
   5   6   8    62792.12    61840.45   2038.12 o
 -12   7   8      448.16      630.39    383.86 o
  -9   7   8     1081.41      871.51    223.03 o
  -6   7   8     9825.47    10275.91    944.55 o
  -3   7   8    58031.88    57854.27   1516.05 o
   0   7   8      627.10      491.48    303.26 o
   3   7   8   112672.03   111482.42   3430.74 o
   6   7   8    17470.49    18452.22   3015.97 o
 -14   8   8    88294.27    86836.20   2271.59 o
 -11   8   8    24954.53    25426.73    980.69 o
  -8   8   8     4706.15     4210.87    530.85 o
  -5   8   8    31251.90    31550.23   1203.64 o
  -2   8   8      243.28      525.78    179.75 o
   1   8   8    26293.72    26952.84   1330.82 o
   4   8   8    31418.94    30617.05   1459.23 o
   7   8   8   187857.92   187231.92   3130.65 o
 -16   9   8    82964.69    83089.59   2099.92 o
 -13   9   8     2978.35     3494.60    878.97 o
 -10   9   8    17782.40    18428.13   1482.92 o
  -7   9   8    39312.44    40641.65   1282.40 o
  -4   9   8     4119.70     3408.82    446.76 o
  -1   9   8    47268.02    48721.11   1855.45 o
   2   9   8    10561.11    10641.05   1190.05 o
   5   9   8     8667.36     9388.51   1918.63 o
   8   9   8   122881.14   124513.18   2838.12 o
 -18  10   8     3918.39     4337.17   1549.19 o
 -15  10   8     2419.67     2764.64    997.77 o
 -12  10   8    20113.40    21148.52    766.40 o
  -9  10   8    44367.16    43197.39    960.47 o
  -6  10   8    55877.47    58016.01   1127.48 o
  -3  10   8   102593.63    98673.48   2863.52 o
   0  10   8    23409.39    23476.78   1288.24 o
   3  10   8    15447.67    14174.10   1071.93 o
   6  10   8    56712.60    57903.62   2095.11 o
 -17  11   8     5331.57     6180.27   1295.11 o
 -14  11   8    31474.04    31999.02    943.01 o
 -11  11   8      908.19      972.30    295.04 o
  -8  11   8    41196.76    37953.96   4448.76 o
  -5  11   8      455.33      889.27    575.45 o
  -2  11   8   185877.34   198153.14   4704.56 o
   1  11   8      276.61      382.49    620.09 o
   4  11   8    14109.11    12519.16   2860.78 o
   7  11   8      155.52      475.88    561.72 o
 -16  12   8    39710.57    40595.18   1030.90 o
 -13  12   8       28.04      197.81    278.32 o
 -10  12   8     2688.17     1755.41    713.82 o
  -7  12   8    20409.43    21451.03   1268.33 o
  -4  12   8    45945.52    48263.09   1926.87 o
  -1  12   8    73103.77    71195.32   2118.46 o
   2  12   8    21625.48    20501.32   1269.02 o
   5  12   8     9229.06     9880.88   2435.03 o
 -18  13   8    33753.56    32660.74    961.36 o
 -15  13   8    25230.63    23927.27    843.79 o
 -12  13   8    83982.02    87625.22   2304.55 o
  -9  13   8        3.12      331.67    414.08 o
  -6  13   8     3754.71     3320.18    782.15 o
  -3  13   8    83987.61    89026.76   2467.30 o
   0  13   8     4157.73     5044.47    707.30 o
   3  13   8    18041.54    19447.93   3584.56 o
 -17  14   8    56269.75    56161.47   2214.60 o
 -14  14   8    48402.51    46622.57   2092.36 o
 -11  14   8   112894.77   114595.23   2608.76 o
  -8  14   8     4609.38     6067.65   1392.62 o
  -5  14   8     2979.30     2851.85   1671.42 o
  -2  14   8        7.71      337.17    731.33 o
   1  14   8     8826.72     7955.38    973.74 o
 -16  15   8    10728.40     8773.92    836.40 o
 -13  15   8   171973.06   158193.58   4151.08 o
 -10  15   8     8569.06     7377.87    751.25 o
  -7  15   8    12447.53    15057.19   1118.63 o
  -4  15   8     9314.26     7547.48    830.22 o
  -1  15   8    16509.62    15949.21   1139.92 o
   2  15   8     3722.13     3730.14   1638.46 o
 -15  16   8    10912.26    10224.91    935.97 o
 -12  16   8    83385.60    80156.71   2304.55 o
  -9  16   8    19320.08    21906.99   1272.45 o
  -6  16   8    25438.97    25196.96   1463.35 o
  -3  16   8    53409.15    55538.64   2079.32 o
   0  16   8     7370.55     5731.17   2036.06 o
 -14  17   8    16298.85    16271.27   1121.38 o
 -11  17   8    22490.93    21636.43   1293.05 o
  -8  17   8    10599.41    10911.61   1858.20 o
  -5  17   8    43431.94    44899.65   1856.14 o
  -2  17   8    10797.70    12362.60   1147.47 o
 -13  18   8     9399.91    10708.34   1120.00 o
 -10  18   8    15553.36    16569.30   1217.51 o
  -7  18   8     3674.10     2884.13   2018.89 o
   0   0   9   188355.33   197176.64   4231.42 o
   1   1   9    63506.44    62974.03   1128.49 o
  -1   2   9    56399.03    56564.50    992.70 o
   2   2   9     3713.56     3701.05    414.52 o
  -3   3   9      374.24      249.09    266.44 o
   0   3   9     3098.25     2828.03    578.40 o
   3   3   9       96.25      166.92    155.09 o
  -5   4   9    21478.28    21103.17    798.07 o
  -2   4   9    23004.93    21496.61   1117.60 o
   1   4   9    22276.13    20848.05    622.02 o
   4   4   9     1508.19     1084.98    742.32 o
  -7   5   9    10793.41    11720.41    803.23 o
  -4   5   9    39366.13    38979.77   1019.62 o
  -1   5   9    83303.16    83829.01   1632.31 o
   2   5   9     3132.65     3185.58    744.38 o
   5   5   9    34915.04    35095.68   1426.96 o
  -9   6   9     2852.87     2579.33    518.99 o
  -6   6   9    17465.13    16254.89   1143.27 o
  -3   6   9    67196.34    67763.55   1362.97 o
   0   6   9    20241.56    20053.60   1869.19 o
   3   6   9    95798.36    92581.79   2136.31 o
   6   6   9    11256.06    10397.96    818.54 o
 -11   7   9    10950.51    11503.84    591.43 o
  -8   7   9     6378.84     6246.97    506.88 o
  -5   7   9     5677.84     4910.35    564.21 o
  -2   7   9    76710.52    78631.55   2410.99 o
   1   7   9    45897.90    44844.02   1583.52 o
   4   7   9    92635.26    97339.91   2645.15 o
   7   7   9    20752.95    21299.27   1139.23 o
 -13   8   9    20049.87    18031.28   1222.32 o
 -10   8   9    48893.48    47928.73   1112.79 o
  -7   8   9    26909.90    26967.26   1261.46 o
  -4   8   9    24968.60    21761.41   1131.68 o
  -1   8   9    24506.02    26426.83   1263.52 o
   2   8   9    92518.84    96932.01   2323.09 o
   5   8   9     1216.89     1249.10    454.59 o
 -15   9   9     7394.98     4992.28   2166.53 o
 -12   9   9    58201.37    58738.14   1232.12 o
  -9   9   9     1153.27     1143.35    545.24 o
  -6   9   9   161018.81   164862.09   2952.11 o
  -3   9   9     2526.13     2192.62    962.06 o
   0   9   9     4679.41     2985.07   1814.94 o
   3   9   9     3523.90     2703.52   2091.68 o
   6   9   9    11633.60     9895.98   2088.24 o
 -14  10   9       17.89      162.75    272.62 o
 -11  10   9    46815.21    45826.00   2115.03 o
  -8  10   9   110409.22   113790.41   2520.86 o
  -5  10   9    59540.76    63929.38   2004.47 o
  -2  10   9    27496.99    28425.11   1684.47 o
   1  10   9     2350.69     1735.97   1463.35 o
   4  10   9    21251.79    20776.00   3194.51 o
 -13  11   9     3384.46     2655.46    773.22 o
 -10  11   9     1625.52     1922.06    876.22 o
  -7  11   9   107273.59   109790.41   2723.44 o
  -4  11   9      610.60      514.34    665.41 o
  -1  11   9    17789.86    17805.35   1194.85 o
   2  11   9    17165.92    25312.32   1420.78 o
 -12  12   9    25175.12    25921.42   1414.59 o
  -9  12   9    22357.98    23870.26   1294.42 o
  -6  12   9     4941.79     3577.00   2599.15 o
  -3  12   9    16503.32    16212.22   1106.95 o
   0  12   9    21713.51    22497.55   1550.56 o
 -11  13   9    17529.45    15140.28   1172.19 o
  -8  13   9      124.49      473.82    409.96 o
  -5  13   9    16680.81    17212.73   1440.00 o
  -2  13   9      427.70      745.07    599.49 o
 -10  14   9     9918.11    10752.29    952.45 o
  -7  14   9    25288.51    25994.21   1396.74 o
  -4  14   9      593.69     1148.16    457.34 o
  -9  15   9    32300.83    30141.17   1507.99 o
  -6  15   9    35374.48    35104.61   1761.38 o
  -1   1  10     6750.80     7048.44    431.64 o
  -3   2  10    17365.62    16543.08    658.94 o
   0   2  10      642.90      652.45    271.00 o
  -5   3  10    42922.95    42117.48   1229.53 o
  -2   3  10      633.71      536.60    246.99 o
   1   3  10    19277.70    16892.09   1416.65 o
  -7   4  10    40676.79    37607.36   1612.02 o
  -4   4  10    45206.63    42545.13   1059.92 o
  -1   4  10    87998.21    85428.81   1737.00 o
   2   4  10      712.73      577.25    319.46 o
  -9   5  10     2982.30     2613.80    695.97 o
  -6   5  10    72109.75    70255.23   1908.33 o
  -3   5  10     5678.86     5360.83    452.91 o
   0   5  10   109952.41   111049.01   1638.27 o
   3   5  10    10401.83     8739.05    732.02 o
  -8   6  10     8197.96     8986.11    813.05 o
  -5   6  10    15144.74    15447.72    731.37 o
  -2   6  10    95164.21    99010.64   2256.48 o
   1   6  10     7132.26     4992.28   1550.56 o
   4   6  10     9721.98     9044.48    827.47 o
 -10   7  10    48129.05    49327.47   1722.92 o
  -7   7  10    28472.95    26450.86   1303.35 o
  -4   7  10     3281.07     2530.48   2138.37 o
  -1   7  10    86782.34    88612.69   2452.88 o
   2   7  10     9728.64    10636.24   1001.89 o
  -9   8  10    30097.00    28525.37   1384.38 o
  -6   8  10     9045.29     7116.24    754.68 o
  -3   8  10    17570.30    16695.65   1054.77 o
   0   8  10       25.43      168.24    391.42 o
  -8   9  10        5.05      212.19    439.49 o
  -5   9  10     3679.57     3396.40   1305.41 o
  -2   9  10     9642.38    10302.51    878.28 o
  -7  10  10     8932.28     6171.34   2062.84 o
  -4  10  10     7208.63     5690.65   2057.34 o
 
